# Supplementary material for: Comparative 1D Blue-Native electrophoresis analysis of Plasmodium falciparum and human proteins associated with cytoadherence
Source: Malar J. 2018 Aug 13;17:293. doi: 10.1186/s12936-018-2445-8 (PMC6090645; doi:10.1186/s12936-018-2445-8)
Supplement: Supplementary file 3 — Additional file 3. List of human proteins identified in each band for the 3D7-HUVEC and ItG-HUVEC samples. Dark and light blue shaded IDs in the ItG column show common bands also seen in relevant 3D7 bands removed by manual curation. Yellow highlighted sequence identifiers represent bands identified by the computer pipeline as being unique to the ItG-HUVEC sample when compared with the corresponding band and one band either side. Numbers of peptides identified for each protein are indicated. [file 12936_2018_2445_MOESM3_ESM.xlsx]

## Sheet: Sheet1
		3D7					ItG
		Band_1_3D7			No.of peptides		Band_1_ItG			No. of peptides
			P08670	Vimentin OS=Homo sapiens GN=VIM PE=1 SV=4	7			P35579	Myosin-9 OS=Homo sapiens GN=MYH9 PE=1 SV=4	2
			P68871	Hemoglobin subunit beta OS=Homo sapiens GN=HBB PE=1 SV=2	2			P08670	Vimentin OS=Homo sapiens GN=VIM PE=1 SV=4	2
			P36957	Dihydrolipoyllysine-residue succinyltransferase component of 2-oxoglutarate dehydrogenase complex, mitochondrial OS=Homo sapiens GN=DLST PE=1 SV=4	1			A6NMY6	Putative annexin A2-like protein OS=Homo sapiens GN=ANXA2P2 PE=5 SV=2	1
			Q00610	Clathrin heavy chain 1 OS=Homo sapiens GN=CLTC PE=1 SV=5	1			P50990	T-complex protein 1 subunit theta OS=Homo sapiens GN=CCT8 PE=1 SV=4	1
			P69905	Hemoglobin subunit alpha OS=Homo sapiens GN=HBA1 PE=1 SV=2	1			P23396	40S ribosomal protein S3 OS=Homo sapiens GN=RPS3 PE=1 SV=2	1
			P35579	Myosin-9 OS=Homo sapiens GN=MYH9 PE=1 SV=4	3			P69905	Hemoglobin subunit alpha OS=Homo sapiens GN=HBA1 PE=1 SV=2	1
			A6NMY6	Putative annexin A2-like protein OS=Homo sapiens GN=ANXA2P2 PE=5 SV=2	1			P04075	Fructose-bisphosphate aldolase A OS=Homo sapiens GN=ALDOA PE=1 SV=2	1
			Q99623	Prohibitin-2 OS=Homo sapiens GN=PHB2 PE=1 SV=2	1			Q99623	Prohibitin-2 OS=Homo sapiens GN=PHB2 PE=1 SV=2	1
			P07996	Thrombospondin-1 OS=Homo sapiens GN=THBS1 PE=1 SV=2	1			P68871	Hemoglobin subunit beta OS=Homo sapiens GN=HBB PE=1 SV=2	1
			Q6NZI2	Caveolae-associated protein 1 OS=Homo sapiens GN=CAVIN1 PE=1 SV=1	1			Q13409	Cytoplasmic dynein 1 intermediate chain 2 OS=Homo sapiens GN=DYNC1I2 PE=1 SV=3	1
			Q14315	Filamin-C OS=Homo sapiens GN=FLNC PE=1 SV=3	1
			Q9UJ98	Cohesin subunit SA-3 OS=Homo sapiens GN=STAG3 PE=1 SV=2	1		Band_2_ItG
			P25940	Collagen alpha-3(V) chain OS=Homo sapiens GN=COL5A3 PE=1 SV=3	1		Band_2_ItG
			Q6T4P5	Phospholipid phosphatase-related protein type 3 OS=Homo sapiens GN=PLPPR3 PE=2 SV=1	1			P04264	Keratin, type II cytoskeletal 1 OS=Homo sapiens GN=KRT1 PE=1 SV=6	7
			O14939	Phospholipase D2 OS=Homo sapiens GN=PLD2 PE=1 SV=2	1			P13645	Keratin, type I cytoskeletal 10 OS=Homo sapiens GN=KRT10 PE=1 SV=6	3
			Q12884	Prolyl endopeptidase FAP OS=Homo sapiens GN=FAP PE=1 SV=5	1			P68871	Hemoglobin subunit beta OS=Homo sapiens GN=HBB PE=1 SV=2	3
			Q5T5C0	Syntaxin-binding protein 5 OS=Homo sapiens GN=STXBP5 PE=1 SV=1	1			P21333	Filamin-A OS=Homo sapiens GN=FLNA PE=1 SV=4	5
			P04075	Fructose-bisphosphate aldolase A OS=Homo sapiens GN=ALDOA PE=1 SV=2	1			P35579	Myosin-9 OS=Homo sapiens GN=MYH9 PE=1 SV=4	1
								P17661	Desmin OS=Homo sapiens GN=DES PE=1 SV=3	2
		Band_2_3D7						P35527	Keratin, type I cytoskeletal 9 OS=Homo sapiens GN=KRT9 PE=1 SV=3	1
		Band_2_3D7						P69905	Hemoglobin subunit alpha OS=Homo sapiens GN=HBA1 PE=1 SV=2	1
			P68871	Hemoglobin subunit beta OS=Homo sapiens GN=HBB PE=1 SV=2	4			Q6NZI2	Caveolae-associated protein 1 OS=Homo sapiens GN=CAVIN1 PE=1 SV=1	1
			P08670	Vimentin OS=Homo sapiens GN=VIM PE=1 SV=4	3			A6NNL0	NUT family member 2B OS=Homo sapiens GN=NUTM2B PE=3 SV=2	1
			P27105	Erythrocyte band 7 integral membrane protein OS=Homo sapiens GN=STOM PE=1 SV=3	1
			O75369	Filamin-B OS=Homo sapiens GN=FLNB PE=1 SV=2	1		Band_3_ItG
			P21333	Filamin-A OS=Homo sapiens GN=FLNA PE=1 SV=4	2		Band_3_ItG
			P04075	Fructose-bisphosphate aldolase A OS=Homo sapiens GN=ALDOA PE=1 SV=2	1			P25705	ATP synthase subunit alpha, mitochondrial OS=Homo sapiens GN=ATP5A1 PE=1 SV=1	4
			P35579	Myosin-9 OS=Homo sapiens GN=MYH9 PE=1 SV=4	1			P68871	Hemoglobin subunit beta OS=Homo sapiens GN=HBB PE=1 SV=2	1
			P11021	78 kDa glucose-regulated protein OS=Homo sapiens GN=HSPA5 PE=1 SV=2	1			P06576	ATP synthase subunit beta, mitochondrial OS=Homo sapiens GN=ATP5B PE=1 SV=3	3
			Q9BSJ8	Extended synaptotagmin-1 OS=Homo sapiens GN=ESYT1 PE=1 SV=1	1			P36542	ATP synthase subunit gamma, mitochondrial OS=Homo sapiens GN=ATP5C1 PE=1 SV=1	1
			P69905	Hemoglobin subunit alpha OS=Homo sapiens GN=HBA1 PE=1 SV=2	1			O75964	ATP synthase subunit g, mitochondrial OS=Homo sapiens GN=ATP5L PE=1 SV=3	1
								P28074	Proteasome subunit beta type-5 OS=Homo sapiens GN=PSMB5 PE=1 SV=3	1
		Band_3_3D7						P17661	Desmin OS=Homo sapiens GN=DES PE=1 SV=3	1
		Band_3_3D7						P48047	ATP synthase subunit O, mitochondrial OS=Homo sapiens GN=ATP5O PE=1 SV=1	1
			P06576	ATP synthase subunit beta, mitochondrial OS=Homo sapiens GN=ATP5B PE=1 SV=3	6			P49327	Fatty acid synthase OS=Homo sapiens GN=FASN PE=1 SV=3	1
			P25705	ATP synthase subunit alpha, mitochondrial OS=Homo sapiens GN=ATP5A1 PE=1 SV=1	4			Q02952	A-kinase anchor protein 12 OS=Homo sapiens GN=AKAP12 PE=1 SV=4	1
			P68871	Hemoglobin subunit beta OS=Homo sapiens GN=HBB PE=1 SV=2	2			Q8TAA3	Proteasome subunit alpha type-7-like OS=Homo sapiens GN=PSMA8 PE=2 SV=3	1
			P28070	Proteasome subunit beta type-4 OS=Homo sapiens GN=PSMB4 PE=1 SV=4	1			P13645	Keratin, type I cytoskeletal 10 OS=Homo sapiens GN=KRT10 PE=1 SV=6	1
			O75964	ATP synthase subunit g, mitochondrial OS=Homo sapiens GN=ATP5L PE=1 SV=3	1			Q92630	Dual specificity tyrosine-phosphorylation-regulated kinase 2 OS=Homo sapiens GN=DYRK2 PE=1 SV=3	1
			P49327	Fatty acid synthase OS=Homo sapiens GN=FASN PE=1 SV=3	1			Q92545	Transmembrane protein 131 OS=Homo sapiens GN=TMEM131 PE=1 SV=3	1
			P28074	Proteasome subunit beta type-5 OS=Homo sapiens GN=PSMB5 PE=1 SV=3	1			Q86YH2	Zinc finger protein 280B OS=Homo sapiens GN=ZNF280B PE=1 SV=2	1
			P30049	ATP synthase subunit delta, mitochondrial OS=Homo sapiens GN=ATP5D PE=1 SV=2	1
			P36542	ATP synthase subunit gamma, mitochondrial OS=Homo sapiens GN=ATP5C1 PE=1 SV=1	1		Band_4_ItG
			P60900	Proteasome subunit alpha type-6 OS=Homo sapiens GN=PSMA6 PE=1 SV=1	1		Band_4_ItG
			P08670	Vimentin OS=Homo sapiens GN=VIM PE=1 SV=4	2			P06576	ATP synthase subunit beta, mitochondrial OS=Homo sapiens GN=ATP5B PE=1 SV=3	3
			Q9BYZ2	L-lactate dehydrogenase A-like 6B OS=Homo sapiens GN=LDHAL6B PE=1 SV=3	1			P68871	Hemoglobin subunit beta OS=Homo sapiens GN=HBB PE=1 SV=2	3
			Q6NZI2	Caveolae-associated protein 1 OS=Homo sapiens GN=CAVIN1 PE=1 SV=1	1			P08670	Vimentin OS=Homo sapiens GN=VIM PE=1 SV=4	4
			P08572	Collagen alpha-2(IV) chain OS=Homo sapiens GN=COL4A2 PE=1 SV=4	1			P04075	Fructose-bisphosphate aldolase A OS=Homo sapiens GN=ALDOA PE=1 SV=2	1
								Q6NZI2	Caveolae-associated protein 1 OS=Homo sapiens GN=CAVIN1 PE=1 SV=1	1
		Band_4_3D7						P69905	Hemoglobin subunit alpha OS=Homo sapiens GN=HBA1 PE=1 SV=2	2
		Band_4_3D7						P49327	Fatty acid synthase OS=Homo sapiens GN=FASN PE=1 SV=3	1
			P25705	ATP synthase subunit alpha, mitochondrial OS=Homo sapiens GN=ATP5A1 PE=1 SV=1	6			P25705	ATP synthase subunit alpha, mitochondrial OS=Homo sapiens GN=ATP5A1 PE=1 SV=1	1
			P06576	ATP synthase subunit beta, mitochondrial OS=Homo sapiens GN=ATP5B PE=1 SV=3	4			Q14203	Dynactin subunit 1 OS=Homo sapiens GN=DCTN1 PE=1 SV=3	1
			P68871	Hemoglobin subunit beta OS=Homo sapiens GN=HBB PE=1 SV=2	3			P21796	Voltage-dependent anion-selective channel protein 1 OS=Homo sapiens GN=VDAC1 PE=1 SV=2	1
			P08670	Vimentin OS=Homo sapiens GN=VIM PE=1 SV=4	5			Q13242	Serine/arginine-rich splicing factor 9 OS=Homo sapiens GN=SRSF9 PE=1 SV=1	1
			P69905	Hemoglobin subunit alpha OS=Homo sapiens GN=HBA1 PE=1 SV=2	2
			Q02952	A-kinase anchor protein 12 OS=Homo sapiens GN=AKAP12 PE=1 SV=4	1		Band_5_ItG
			P60900	Proteasome subunit alpha type-6 OS=Homo sapiens GN=PSMA6 PE=1 SV=1	1		Band_5_ItG
			P55072	Transitional endoplasmic reticulum ATPase OS=Homo sapiens GN=VCP PE=1 SV=4	2			P08670	Vimentin OS=Homo sapiens GN=VIM PE=1 SV=4	4
			O75964	ATP synthase subunit g, mitochondrial OS=Homo sapiens GN=ATP5L PE=1 SV=3	1			P68871	Hemoglobin subunit beta OS=Homo sapiens GN=HBB PE=1 SV=2	2
			P36542	ATP synthase subunit gamma, mitochondrial OS=Homo sapiens GN=ATP5C1 PE=1 SV=1	1			P04264	Keratin, type II cytoskeletal 1 OS=Homo sapiens GN=KRT1 PE=1 SV=6	3
			P11047	Laminin subunit gamma-1 OS=Homo sapiens GN=LAMC1 PE=1 SV=3	1			Q02952	A-kinase anchor protein 12 OS=Homo sapiens GN=AKAP12 PE=1 SV=4	2
			O14647	Chromodomain-helicase-DNA-binding protein 2 OS=Homo sapiens GN=CHD2 PE=1 SV=2	1			O75369	Filamin-B OS=Homo sapiens GN=FLNB PE=1 SV=2	4
			P21333	Filamin-A OS=Homo sapiens GN=FLNA PE=1 SV=4	1			P04075	Fructose-bisphosphate aldolase A OS=Homo sapiens GN=ALDOA PE=1 SV=2	2
			Q9UL36	Zinc finger protein 236 OS=Homo sapiens GN=ZNF236 PE=2 SV=2	1			P21796	Voltage-dependent anion-selective channel protein 1 OS=Homo sapiens GN=VDAC1 PE=1 SV=2	1
			Q16518	Retinoid isomerohydrolase OS=Homo sapiens GN=RPE65 PE=1 SV=3	1			Q8IVL1	Neuron navigator 2 OS=Homo sapiens GN=NAV2 PE=1 SV=3	1
			Q9NR61	Delta-like protein 4 OS=Homo sapiens GN=DLL4 PE=1 SV=1	1			P35527	Keratin, type I cytoskeletal 9 OS=Homo sapiens GN=KRT9 PE=1 SV=3	1
								Q9GZL7	Ribosome biogenesis protein WDR12 OS=Homo sapiens GN=WDR12 PE=1 SV=2	1
		Band_5_3D7
		Band_5_3D7					Band_6_ItG
			P08670	Vimentin OS=Homo sapiens GN=VIM PE=1 SV=4	5		Band_6_ItG
			P13645	Keratin, type I cytoskeletal 10 OS=Homo sapiens GN=KRT10 PE=1 SV=6	4			P08670	Vimentin OS=Homo sapiens GN=VIM PE=1 SV=4	9
			P04264	Keratin, type II cytoskeletal 1 OS=Homo sapiens GN=KRT1 PE=1 SV=6	5			P68871	Hemoglobin subunit beta OS=Homo sapiens GN=HBB PE=1 SV=2	2
			P55072	Transitional endoplasmic reticulum ATPase OS=Homo sapiens GN=VCP PE=1 SV=4	5			O75369	Filamin-B OS=Homo sapiens GN=FLNB PE=1 SV=2	7
			P68871	Hemoglobin subunit beta OS=Homo sapiens GN=HBB PE=1 SV=2	3			Q14315	Filamin-C OS=Homo sapiens GN=FLNC PE=1 SV=3	3
			P69905	Hemoglobin subunit alpha OS=Homo sapiens GN=HBA1 PE=1 SV=2	1			P69905	Hemoglobin subunit alpha OS=Homo sapiens GN=HBA1 PE=1 SV=2	1
			P35908	Keratin, type II cytoskeletal 2 epidermal OS=Homo sapiens GN=KRT2 PE=1 SV=2	1			Q02952	A-kinase anchor protein 12 OS=Homo sapiens GN=AKAP12 PE=1 SV=4	1
			P35527	Keratin, type I cytoskeletal 9 OS=Homo sapiens GN=KRT9 PE=1 SV=3	1			A5A3E0	POTE ankyrin domain family member F OS=Homo sapiens GN=POTEF PE=1 SV=2	1
			Q8IWN7	Retinitis pigmentosa 1-like 1 protein OS=Homo sapiens GN=RP1L1 PE=1 SV=4	1			P04075	Fructose-bisphosphate aldolase A OS=Homo sapiens GN=ALDOA PE=1 SV=2	1
			Q07864	DNA polymerase epsilon catalytic subunit A OS=Homo sapiens GN=POLE PE=1 SV=5	1			P40939	Trifunctional enzyme subunit alpha, mitochondrial OS=Homo sapiens GN=HADHA PE=1 SV=2	1
			P02768	Serum albumin OS=Homo sapiens GN=ALB PE=1 SV=2	1			Q6ZSB9	Zinc finger and BTB domain-containing protein 49 OS=Homo sapiens GN=ZBTB49 PE=1 SV=3	1
			Q9NYV9	Taste receptor type 2 member 13 OS=Homo sapiens GN=TAS2R13 PE=1 SV=1	1
							Band_7_ItG
		Band_6_3D7					Band_7_ItG
		Band_6_3D7						P04264	Keratin, type II cytoskeletal 1 OS=Homo sapiens GN=KRT1 PE=1 SV=6	5
			P08670	Vimentin OS=Homo sapiens GN=VIM PE=1 SV=4	8			P13645	Keratin, type I cytoskeletal 10 OS=Homo sapiens GN=KRT10 PE=1 SV=6	4
			P69905	Hemoglobin subunit alpha OS=Homo sapiens GN=HBA1 PE=1 SV=2	3			P08670	Vimentin OS=Homo sapiens GN=VIM PE=1 SV=4	5
			Q02952	A-kinase anchor protein 12 OS=Homo sapiens GN=AKAP12 PE=1 SV=4	2			P68871	Hemoglobin subunit beta OS=Homo sapiens GN=HBB PE=1 SV=2	4
			Q14315	Filamin-C OS=Homo sapiens GN=FLNC PE=1 SV=3	4			P00915	Carbonic anhydrase 1 OS=Homo sapiens GN=CA1 PE=1 SV=2	3
			O75369	Filamin-B OS=Homo sapiens GN=FLNB PE=1 SV=2	4			P35527	Keratin, type I cytoskeletal 9 OS=Homo sapiens GN=KRT9 PE=1 SV=3	2
			P04264	Keratin, type II cytoskeletal 1 OS=Homo sapiens GN=KRT1 PE=1 SV=6	3			P69905	Hemoglobin subunit alpha OS=Homo sapiens GN=HBA1 PE=1 SV=2	2
			P68871	Hemoglobin subunit beta OS=Homo sapiens GN=HBB PE=1 SV=2	2			P04075	Fructose-bisphosphate aldolase A OS=Homo sapiens GN=ALDOA PE=1 SV=2	1
			P04075	Fructose-bisphosphate aldolase A OS=Homo sapiens GN=ALDOA PE=1 SV=2	1			O75369	Filamin-B OS=Homo sapiens GN=FLNB PE=1 SV=2	1
			P13645	Keratin, type I cytoskeletal 10 OS=Homo sapiens GN=KRT10 PE=1 SV=6	1			Q96T23	Remodeling and spacing factor 1 OS=Homo sapiens GN=RSF1 PE=1 SV=2	1
			P02730	Band 3 anion transport protein OS=Homo sapiens GN=SLC4A1 PE=1 SV=3	1			Q008S8	Epithelial cell-transforming sequence 2 oncogene-like OS=Homo sapiens GN=ECT2L PE=2 SV=2	1
			P02768	Serum albumin OS=Homo sapiens GN=ALB PE=1 SV=2	1			O43506	Disintegrin and metalloproteinase domain-containing protein 20 OS=Homo sapiens GN=ADAM20 PE=2 SV=2	1
			P46977	Dolichyl-diphosphooligosaccharide--protein glycosyltransferase subunit STT3A OS=Homo sapiens GN=STT3A PE=1 SV=2	1			Q8TE49	OTU domain-containing protein 7A OS=Homo sapiens GN=OTUD7A PE=1 SV=1	1
		Band_7_3D7					Band_8_ItG
		Band_7_3D7					Band_8_ItG
			P08670	Vimentin OS=Homo sapiens GN=VIM PE=1 SV=4	4			P10809	60 kDa heat shock protein, mitochondrial OS=Homo sapiens GN=HSPD1 PE=1 SV=2	6
			P13645	Keratin, type I cytoskeletal 10 OS=Homo sapiens GN=KRT10 PE=1 SV=6	2			P08670	Vimentin OS=Homo sapiens GN=VIM PE=1 SV=4	6
			P68871	Hemoglobin subunit beta OS=Homo sapiens GN=HBB PE=1 SV=2	3			P00915	Carbonic anhydrase 1 OS=Homo sapiens GN=CA1 PE=1 SV=2	3
			P69905	Hemoglobin subunit alpha OS=Homo sapiens GN=HBA1 PE=1 SV=2	2			P68871	Hemoglobin subunit beta OS=Homo sapiens GN=HBB PE=1 SV=2	4
			P02768	Serum albumin OS=Homo sapiens GN=ALB PE=1 SV=2	2			P04075	Fructose-bisphosphate aldolase A OS=Homo sapiens GN=ALDOA PE=1 SV=2	1
			O75369	Filamin-B OS=Homo sapiens GN=FLNB PE=1 SV=2	1			P69905	Hemoglobin subunit alpha OS=Homo sapiens GN=HBA1 PE=1 SV=2	2
			P50281	Matrix metalloproteinase-14 OS=Homo sapiens GN=MMP14 PE=1 SV=3	1			P60174	Triosephosphate isomerase OS=Homo sapiens GN=TPI1 PE=1 SV=3	1
								P04264	Keratin, type II cytoskeletal 1 OS=Homo sapiens GN=KRT1 PE=1 SV=6	1
		Band_8_3D7						P15311	Ezrin OS=Homo sapiens GN=EZR PE=1 SV=4	1
		Band_8_3D7
			P10809	60 kDa heat shock protein, mitochondrial OS=Homo sapiens GN=HSPD1 PE=1 SV=2	1		Band_9_ItG
			P11308	Transcriptional regulator ERG OS=Homo sapiens GN=ERG PE=1 SV=2	1		Band_9_ItG		Description
			Q9H9B1	Histone-lysine N-methyltransferase EHMT1 OS=Homo sapiens GN=EHMT1 PE=1 SV=4	1			P08670	Vimentin OS=Homo sapiens GN=VIM PE=1 SV=4	6
			A8MXV4	Nucleoside diphosphate-linked moiety X motif 19 OS=Homo sapiens GN=NUDT19 PE=1 SV=1	1			P68871	Hemoglobin subunit beta OS=Homo sapiens GN=HBB PE=1 SV=2	4
								P04040	Catalase OS=Homo sapiens GN=CAT PE=1 SV=3	3
		Band_9_3D7						P69905	Hemoglobin subunit alpha OS=Homo sapiens GN=HBA1 PE=1 SV=2	2
		Band_9_3D7						P60174	Triosephosphate isomerase OS=Homo sapiens GN=TPI1 PE=1 SV=3	2
			P08670	Vimentin OS=Homo sapiens GN=VIM PE=1 SV=4	5			P00915	Carbonic anhydrase 1 OS=Homo sapiens GN=CA1 PE=1 SV=2	4
			P68871	Hemoglobin subunit beta OS=Homo sapiens GN=HBB PE=1 SV=2	4			P04075	Fructose-bisphosphate aldolase A OS=Homo sapiens GN=ALDOA PE=1 SV=2	1
			P10809	60 kDa heat shock protein, mitochondrial OS=Homo sapiens GN=HSPD1 PE=1 SV=2	3			P04264	Keratin, type II cytoskeletal 1 OS=Homo sapiens GN=KRT1 PE=1 SV=6	1
			P60174	Triosephosphate isomerase OS=Homo sapiens GN=TPI1 PE=1 SV=3	1			P13645	Keratin, type I cytoskeletal 10 OS=Homo sapiens GN=KRT10 PE=1 SV=6	1
			P69905	Hemoglobin subunit alpha OS=Homo sapiens GN=HBA1 PE=1 SV=2	1			P14406	Cytochrome c oxidase subunit 7A2, mitochondrial OS=Homo sapiens GN=COX7A2 PE=1 SV=1	1
			P42892	Endothelin-converting enzyme 1 OS=Homo sapiens GN=ECE1 PE=1 SV=2	1			P01138	Beta-nerve growth factor OS=Homo sapiens GN=NGF PE=1 SV=3	1
		Band_10_3D7					Band_10_ItG
		Band_10_3D7					Band_10_ItG
			P13645	Keratin, type I cytoskeletal 10 OS=Homo sapiens GN=KRT10 PE=1 SV=6	8			P08670	Vimentin OS=Homo sapiens GN=VIM PE=1 SV=4	6
			P04264	Keratin, type II cytoskeletal 1 OS=Homo sapiens GN=KRT1 PE=1 SV=6	4			P68871	Hemoglobin subunit beta OS=Homo sapiens GN=HBB PE=1 SV=2	3
			P08670	Vimentin OS=Homo sapiens GN=VIM PE=1 SV=4	6			P69905	Hemoglobin subunit alpha OS=Homo sapiens GN=HBA1 PE=1 SV=2	1
			P68871	Hemoglobin subunit beta OS=Homo sapiens GN=HBB PE=1 SV=2	3			P04264	Keratin, type II cytoskeletal 1 OS=Homo sapiens GN=KRT1 PE=1 SV=6	5
			P35908	Keratin, type II cytoskeletal 2 epidermal OS=Homo sapiens GN=KRT2 PE=1 SV=2	3			P60174	Triosephosphate isomerase OS=Homo sapiens GN=TPI1 PE=1 SV=3	1
			P69905	Hemoglobin subunit alpha OS=Homo sapiens GN=HBA1 PE=1 SV=2	2			P13647	Keratin, type II cytoskeletal 5 OS=Homo sapiens GN=KRT5 PE=1 SV=3	1
			P60174	Triosephosphate isomerase OS=Homo sapiens GN=TPI1 PE=1 SV=3	1			P02533	Keratin, type I cytoskeletal 14 OS=Homo sapiens GN=KRT14 PE=1 SV=4	1
			P04040	Catalase OS=Homo sapiens GN=CAT PE=1 SV=3	1			P04075	Fructose-bisphosphate aldolase A OS=Homo sapiens GN=ALDOA PE=1 SV=2	1
			O00469	Procollagen-lysine,2-oxoglutarate 5-dioxygenase 2 OS=Homo sapiens GN=PLOD2 PE=1 SV=2	1			P00915	Carbonic anhydrase 1 OS=Homo sapiens GN=CA1 PE=1 SV=2	1
			P55072	Transitional endoplasmic reticulum ATPase OS=Homo sapiens GN=VCP PE=1 SV=4	1			P60709	Actin, cytoplasmic 1 OS=Homo sapiens GN=ACTB PE=1 SV=1	1
			Q9H334	Forkhead box protein P1 OS=Homo sapiens GN=FOXP1 PE=1 SV=1	1			Q12849	G-rich sequence factor 1 OS=Homo sapiens GN=GRSF1 PE=1 SV=3	1
			Q6ZMS7	Protein ZNF783 OS=Homo sapiens GN=ZNF783 PE=1 SV=1	1			Q13277	Syntaxin-3 OS=Homo sapiens GN=STX3 PE=1 SV=3	1
							Band_11_ItG
							Band_11_ItG
		Band_11_3D7						P08670	Vimentin OS=Homo sapiens GN=VIM PE=1 SV=4	10
		Band_11_3D7						P68871	Hemoglobin subunit beta OS=Homo sapiens GN=HBB PE=1 SV=2	4
			P08670	Vimentin OS=Homo sapiens GN=VIM PE=1 SV=4	11			P69905	Hemoglobin subunit alpha OS=Homo sapiens GN=HBA1 PE=1 SV=2	2
			P68871	Hemoglobin subunit beta OS=Homo sapiens GN=HBB PE=1 SV=2	4			P00338	L-lactate dehydrogenase A chain OS=Homo sapiens GN=LDHA PE=1 SV=2	1
			P69905	Hemoglobin subunit alpha OS=Homo sapiens GN=HBA1 PE=1 SV=2	3			P04264	Keratin, type II cytoskeletal 1 OS=Homo sapiens GN=KRT1 PE=1 SV=6	2
			P04075	Fructose-bisphosphate aldolase A OS=Homo sapiens GN=ALDOA PE=1 SV=2	1			P35908	Keratin, type II cytoskeletal 2 epidermal OS=Homo sapiens GN=KRT2 PE=1 SV=2	2
			P00338	L-lactate dehydrogenase A chain OS=Homo sapiens GN=LDHA PE=1 SV=2	1			Q06830	Peroxiredoxin-1 OS=Homo sapiens GN=PRDX1 PE=1 SV=1	1
			Q14697	Neutral alpha-glucosidase AB OS=Homo sapiens GN=GANAB PE=1 SV=3	1			P62979	Ubiquitin-40S ribosomal protein S27a OS=Homo sapiens GN=RPS27A PE=1 SV=2	1
			P43121	Cell surface glycoprotein MUC18 OS=Homo sapiens GN=MCAM PE=1 SV=2	1			Q14697	Neutral alpha-glucosidase AB OS=Homo sapiens GN=GANAB PE=1 SV=3	1
			P60174	Triosephosphate isomerase OS=Homo sapiens GN=TPI1 PE=1 SV=3	1			P04075	Fructose-bisphosphate aldolase A OS=Homo sapiens GN=ALDOA PE=1 SV=2	1
			P04406	Glyceraldehyde-3-phosphate dehydrogenase OS=Homo sapiens GN=GAPDH PE=1 SV=3	3			P04406	Glyceraldehyde-3-phosphate dehydrogenase OS=Homo sapiens GN=GAPDH PE=1 SV=3	2
			Q9NQC3	Reticulon-4 OS=Homo sapiens GN=RTN4 PE=1 SV=2	1			P35030	Trypsin-3 OS=Homo sapiens GN=PRSS3 PE=1 SV=2	1
			O00469	Procollagen-lysine,2-oxoglutarate 5-dioxygenase 2 OS=Homo sapiens GN=PLOD2 PE=1 SV=2	1			Q96RS6	NudC domain-containing protein 1 OS=Homo sapiens GN=NUDCD1 PE=1 SV=2	1
			Q15811	Intersectin-1 OS=Homo sapiens GN=ITSN1 PE=1 SV=3	1			Q3V6T2	Girdin OS=Homo sapiens GN=CCDC88A PE=1 SV=2	1
			Q9UBP9	PTB domain-containing engulfment adapter protein 1 OS=Homo sapiens GN=GULP1 PE=1 SV=1	1			Q15075	Early endosome antigen 1 OS=Homo sapiens GN=EEA1 PE=1 SV=2	1
			Q86WA6	Valacyclovir hydrolase OS=Homo sapiens GN=BPHL PE=1 SV=1	1			Q9UBP9	PTB domain-containing engulfment adapter protein 1 OS=Homo sapiens GN=GULP1 PE=1 SV=1	1
			Q8IYP2	Serine protease 58 OS=Homo sapiens GN=PRSS58 PE=2 SV=1	1			Q7Z429	Protein lifeguard 1 OS=Homo sapiens GN=GRINA PE=2 SV=1	1
			Q96T23	Remodeling and spacing factor 1 OS=Homo sapiens GN=RSF1 PE=1 SV=2	1
			Q14055	Collagen alpha-2(IX) chain OS=Homo sapiens GN=COL9A2 PE=1 SV=2	1		Band_12_ItG
							Band_12_ItG
		Band_12_3D7						P08670	Vimentin OS=Homo sapiens GN=VIM PE=1 SV=4	8
		Band_12_3D7						P68871	Hemoglobin subunit beta OS=Homo sapiens GN=HBB PE=1 SV=2	5
			P08670	Vimentin OS=Homo sapiens GN=VIM PE=1 SV=4	12			P69905	Hemoglobin subunit alpha OS=Homo sapiens GN=HBA1 PE=1 SV=2	3
			P68871	Hemoglobin subunit beta OS=Homo sapiens GN=HBB PE=1 SV=2	4			P13645	Keratin, type I cytoskeletal 10 OS=Homo sapiens GN=KRT10 PE=1 SV=6	3
			P69905	Hemoglobin subunit alpha OS=Homo sapiens GN=HBA1 PE=1 SV=2	3			P14618	Pyruvate kinase PKM OS=Homo sapiens GN=PKM PE=1 SV=4	1
			Q09666	Neuroblast differentiation-associated protein AHNAK OS=Homo sapiens GN=AHNAK PE=1 SV=2	2			P35908	Keratin, type II cytoskeletal 2 epidermal OS=Homo sapiens GN=KRT2 PE=1 SV=2	2
			Q14697	Neutral alpha-glucosidase AB OS=Homo sapiens GN=GANAB PE=1 SV=3	1			Q14697	Neutral alpha-glucosidase AB OS=Homo sapiens GN=GANAB PE=1 SV=3	1
			P04406	Glyceraldehyde-3-phosphate dehydrogenase OS=Homo sapiens GN=GAPDH PE=1 SV=3	2			Q8TCT9	Minor histocompatibility antigen H13 OS=Homo sapiens GN=HM13 PE=1 SV=1	1
			P11021	78 kDa glucose-regulated protein OS=Homo sapiens GN=HSPA5 PE=1 SV=2	1			P04406	Glyceraldehyde-3-phosphate dehydrogenase OS=Homo sapiens GN=GAPDH PE=1 SV=3	2
			P14618	Pyruvate kinase PKM OS=Homo sapiens GN=PKM PE=1 SV=4	1			P00338	L-lactate dehydrogenase A chain OS=Homo sapiens GN=LDHA PE=1 SV=2	1
			P14625	Endoplasmin OS=Homo sapiens GN=HSP90B1 PE=1 SV=1	1			Q13277	Syntaxin-3 OS=Homo sapiens GN=STX3 PE=1 SV=3	1
			P07900	Heat shock protein HSP 90-alpha OS=Homo sapiens GN=HSP90AA1 PE=1 SV=5	1
			P04075	Fructose-bisphosphate aldolase A OS=Homo sapiens GN=ALDOA PE=1 SV=2	1		Band_13_ItG
			Q8NEU8	DCC-interacting protein 13-beta OS=Homo sapiens GN=APPL2 PE=1 SV=3	1		Band_13_ItG
			O94782	Ubiquitin carboxyl-terminal hydrolase 1 OS=Homo sapiens GN=USP1 PE=1 SV=1	1			P68871	Hemoglobin subunit beta OS=Homo sapiens GN=HBB PE=1 SV=2	4
			Q9UJ98	Cohesin subunit SA-3 OS=Homo sapiens GN=STAG3 PE=1 SV=2	1			P08670	Vimentin OS=Homo sapiens GN=VIM PE=1 SV=4	8
			Q86T24	Transcriptional regulator Kaiso OS=Homo sapiens GN=ZBTB33 PE=1 SV=2	1			P69905	Hemoglobin subunit alpha OS=Homo sapiens GN=HBA1 PE=1 SV=2	2
								P05362	Intercellular adhesion molecule 1 OS=Homo sapiens GN=ICAM1 PE=1 SV=2	1
		Band_13_3D7						Q14697	Neutral alpha-glucosidase AB OS=Homo sapiens GN=GANAB PE=1 SV=3	1
		Band_13_3D7						P00338	L-lactate dehydrogenase A chain OS=Homo sapiens GN=LDHA PE=1 SV=2	1
			P08670	Vimentin OS=Homo sapiens GN=VIM PE=1 SV=4	7			P14625	Endoplasmin OS=Homo sapiens GN=HSP90B1 PE=1 SV=1	1
			P68871	Hemoglobin subunit beta OS=Homo sapiens GN=HBB PE=1 SV=2	1			P32119	Peroxiredoxin-2 OS=Homo sapiens GN=PRDX2 PE=1 SV=5	2
			P69905	Hemoglobin subunit alpha OS=Homo sapiens GN=HBA1 PE=1 SV=2	2			P14618	Pyruvate kinase PKM OS=Homo sapiens GN=PKM PE=1 SV=4	2
			P14625	Endoplasmin OS=Homo sapiens GN=HSP90B1 PE=1 SV=1	3			P14314	Glucosidase 2 subunit beta OS=Homo sapiens GN=PRKCSH PE=1 SV=2	1
			P07900	Heat shock protein HSP 90-alpha OS=Homo sapiens GN=HSP90AA1 PE=1 SV=5	2			P04075	Fructose-bisphosphate aldolase A OS=Homo sapiens GN=ALDOA PE=1 SV=2	1
			P02042	Hemoglobin subunit delta OS=Homo sapiens GN=HBD PE=1 SV=2	2			Q9UFH2	Dynein heavy chain 17, axonemal OS=Homo sapiens GN=DNAH17 PE=1 SV=2	1
			P04406	Glyceraldehyde-3-phosphate dehydrogenase OS=Homo sapiens GN=GAPDH PE=1 SV=3	4			P27824	Calnexin OS=Homo sapiens GN=CANX PE=1 SV=2	1
			Q8IWU5	Extracellular sulfatase Sulf-2 OS=Homo sapiens GN=SULF2 PE=1 SV=1	1			P04264	Keratin, type II cytoskeletal 1 OS=Homo sapiens GN=KRT1 PE=1 SV=6	1
			Q6ZRP7	Sulfhydryl oxidase 2 OS=Homo sapiens GN=QSOX2 PE=1 SV=3	1			P04406	Glyceraldehyde-3-phosphate dehydrogenase OS=Homo sapiens GN=GAPDH PE=1 SV=3	1
		Band_14_3D7					Band_14_ItG
		Band_14_3D7					Band_14_ItG
			P08670	Vimentin OS=Homo sapiens GN=VIM PE=1 SV=4	10			P68871	Hemoglobin subunit beta OS=Homo sapiens GN=HBB PE=1 SV=2	5
			P68871	Hemoglobin subunit beta OS=Homo sapiens GN=HBB PE=1 SV=2	4			P08670	Vimentin OS=Homo sapiens GN=VIM PE=1 SV=4	7
			P69905	Hemoglobin subunit alpha OS=Homo sapiens GN=HBA1 PE=1 SV=2	2			P69905	Hemoglobin subunit alpha OS=Homo sapiens GN=HBA1 PE=1 SV=2	2
			P05362	Intercellular adhesion molecule 1 OS=Homo sapiens GN=ICAM1 PE=1 SV=2	1			P04075	Fructose-bisphosphate aldolase A OS=Homo sapiens GN=ALDOA PE=1 SV=2	1
			Q14697	Neutral alpha-glucosidase AB OS=Homo sapiens GN=GANAB PE=1 SV=3	1			P18206	Vinculin OS=Homo sapiens GN=VCL PE=1 SV=4	1
			P18206	Vinculin OS=Homo sapiens GN=VCL PE=1 SV=4	1			P14618	Pyruvate kinase PKM OS=Homo sapiens GN=PKM PE=1 SV=4	2
			P14314	Glucosidase 2 subunit beta OS=Homo sapiens GN=PRKCSH PE=1 SV=2	1			Q14697	Neutral alpha-glucosidase AB OS=Homo sapiens GN=GANAB PE=1 SV=3	1
			P04406	Glyceraldehyde-3-phosphate dehydrogenase OS=Homo sapiens GN=GAPDH PE=1 SV=3	2			P04406	Glyceraldehyde-3-phosphate dehydrogenase OS=Homo sapiens GN=GAPDH PE=1 SV=3	1
			P14625	Endoplasmin OS=Homo sapiens GN=HSP90B1 PE=1 SV=1	1			Q13277	Syntaxin-3 OS=Homo sapiens GN=STX3 PE=1 SV=3	1
		Band_15_3D7					Band_15_ItG
		Band_15_3D7					Band_15_ItG
			P08670	Vimentin OS=Homo sapiens GN=VIM PE=1 SV=4	7			P68871	Hemoglobin subunit beta OS=Homo sapiens GN=HBB PE=1 SV=2	7
			P68871	Hemoglobin subunit beta OS=Homo sapiens GN=HBB PE=1 SV=2	3			P08670	Vimentin OS=Homo sapiens GN=VIM PE=1 SV=4	7
			P69905	Hemoglobin subunit alpha OS=Homo sapiens GN=HBA1 PE=1 SV=2	3			P14314	Glucosidase 2 subunit beta OS=Homo sapiens GN=PRKCSH PE=1 SV=2	2
			O43707	Alpha-actinin-4 OS=Homo sapiens GN=ACTN4 PE=1 SV=2	3			Q14697	Neutral alpha-glucosidase AB OS=Homo sapiens GN=GANAB PE=1 SV=3	1
			P14625	Endoplasmin OS=Homo sapiens GN=HSP90B1 PE=1 SV=1	3			P69905	Hemoglobin subunit alpha OS=Homo sapiens GN=HBA1 PE=1 SV=2	2
			P12814	Alpha-actinin-1 OS=Homo sapiens GN=ACTN1 PE=1 SV=2	3			Q99536	Synaptic vesicle membrane protein VAT-1 homolog OS=Homo sapiens GN=VAT1 PE=1 SV=2	1
			P04075	Fructose-bisphosphate aldolase A OS=Homo sapiens GN=ALDOA PE=1 SV=2	1			P04264	Keratin, type II cytoskeletal 1 OS=Homo sapiens GN=KRT1 PE=1 SV=6	1
			Q14697	Neutral alpha-glucosidase AB OS=Homo sapiens GN=GANAB PE=1 SV=3	2			Q9Y4L1	Hypoxia up-regulated protein 1 OS=Homo sapiens GN=HYOU1 PE=1 SV=1	1
			P05362	Intercellular adhesion molecule 1 OS=Homo sapiens GN=ICAM1 PE=1 SV=2	1			P04075	Fructose-bisphosphate aldolase A OS=Homo sapiens GN=ALDOA PE=1 SV=2	1
			P00338	L-lactate dehydrogenase A chain OS=Homo sapiens GN=LDHA PE=1 SV=2	2			P00338	L-lactate dehydrogenase A chain OS=Homo sapiens GN=LDHA PE=1 SV=2	1
			P14314	Glucosidase 2 subunit beta OS=Homo sapiens GN=PRKCSH PE=1 SV=2	1			P05362	Intercellular adhesion molecule 1 OS=Homo sapiens GN=ICAM1 PE=1 SV=2	1
			P07195	L-lactate dehydrogenase B chain OS=Homo sapiens GN=LDHB PE=1 SV=2	1			P11142	Heat shock cognate 71 kDa protein OS=Homo sapiens GN=HSPA8 PE=1 SV=1	1
			Q96QD8	Sodium-coupled neutral amino acid transporter 2 OS=Homo sapiens GN=SLC38A2 PE=1 SV=2	1			P14625	Endoplasmin OS=Homo sapiens GN=HSP90B1 PE=1 SV=1	1
			P27824	Calnexin OS=Homo sapiens GN=CANX PE=1 SV=2	1			P13645	Keratin, type I cytoskeletal 10 OS=Homo sapiens GN=KRT10 PE=1 SV=6	1
			P40926	Malate dehydrogenase, mitochondrial OS=Homo sapiens GN=MDH2 PE=1 SV=3	1			P27824	Calnexin OS=Homo sapiens GN=CANX PE=1 SV=2	1
			P55060	Exportin-2 OS=Homo sapiens GN=CSE1L PE=1 SV=3	1			Q6UXS9	Inactive caspase-12 OS=Homo sapiens GN=CASP12 PE=2 SV=2	1
			P30260	Cell division cycle protein 27 homolog OS=Homo sapiens GN=CDC27 PE=1 SV=2	1			Q13277	Syntaxin-3 OS=Homo sapiens GN=STX3 PE=1 SV=3	1
								Q9HD43	Receptor-type tyrosine-protein phosphatase H OS=Homo sapiens GN=PTPRH PE=1 SV=3	1
		Band_16_3D7
		Band_16_3D7					Band_16_ItG
			P08670	Vimentin OS=Homo sapiens GN=VIM PE=1 SV=4	7		Band_16_ItG
			P12814	Alpha-actinin-1 OS=Homo sapiens GN=ACTN1 PE=1 SV=2	9			P08670	Vimentin OS=Homo sapiens GN=VIM PE=1 SV=4	8
			O43707	Alpha-actinin-4 OS=Homo sapiens GN=ACTN4 PE=1 SV=2	8			P68871	Hemoglobin subunit beta OS=Homo sapiens GN=HBB PE=1 SV=2	5
			P68871	Hemoglobin subunit beta OS=Homo sapiens GN=HBB PE=1 SV=2	3			P69905	Hemoglobin subunit alpha OS=Homo sapiens GN=HBA1 PE=1 SV=2	2
			P14625	Endoplasmin OS=Homo sapiens GN=HSP90B1 PE=1 SV=1	2			P04264	Keratin, type II cytoskeletal 1 OS=Homo sapiens GN=KRT1 PE=1 SV=6	2
			P69905	Hemoglobin subunit alpha OS=Homo sapiens GN=HBA1 PE=1 SV=2	1			O43707	Alpha-actinin-4 OS=Homo sapiens GN=ACTN4 PE=1 SV=2	3
			P27824	Calnexin OS=Homo sapiens GN=CANX PE=1 SV=2	1			P27824	Calnexin OS=Homo sapiens GN=CANX PE=1 SV=2	1
			P00338	L-lactate dehydrogenase A chain OS=Homo sapiens GN=LDHA PE=1 SV=2	1			Q14697	Neutral alpha-glucosidase AB OS=Homo sapiens GN=GANAB PE=1 SV=3	1
			P04264	Keratin, type II cytoskeletal 1 OS=Homo sapiens GN=KRT1 PE=1 SV=6	3			P40926	Malate dehydrogenase, mitochondrial OS=Homo sapiens GN=MDH2 PE=1 SV=3	1
			Q05639	Elongation factor 1-alpha 2 OS=Homo sapiens GN=EEF1A2 PE=1 SV=1	1			Q5T0J7	Testis-expressed protein 35 OS=Homo sapiens GN=TEX35 PE=2 SV=1	1
			Q99536	Synaptic vesicle membrane protein VAT-1 homolog OS=Homo sapiens GN=VAT1 PE=1 SV=2	1
			P07195	L-lactate dehydrogenase B chain OS=Homo sapiens GN=LDHB PE=1 SV=2	1		Band_17_ItG
							Band_17_ItG
		Band_17_3D7						P68871	Hemoglobin subunit beta OS=Homo sapiens GN=HBB PE=1 SV=2	3
		Band_17_3D7						P08670	Vimentin OS=Homo sapiens GN=VIM PE=1 SV=4	5
			P68871	Hemoglobin subunit beta OS=Homo sapiens GN=HBB PE=1 SV=2	4			P69905	Hemoglobin subunit alpha OS=Homo sapiens GN=HBA1 PE=1 SV=2	2
			P08670	Vimentin OS=Homo sapiens GN=VIM PE=1 SV=4	6			P02042	Hemoglobin subunit delta OS=Homo sapiens GN=HBD PE=1 SV=2	3
			Q99536	Synaptic vesicle membrane protein VAT-1 homolog OS=Homo sapiens GN=VAT1 PE=1 SV=2	1			Q99536	Synaptic vesicle membrane protein VAT-1 homolog OS=Homo sapiens GN=VAT1 PE=1 SV=2	1
			P69905	Hemoglobin subunit alpha OS=Homo sapiens GN=HBA1 PE=1 SV=2	3			Q9Y250	Leucine zipper putative tumor suppressor 1 OS=Homo sapiens GN=LZTS1 PE=1 SV=3	1
			Q09666	Neuroblast differentiation-associated protein AHNAK OS=Homo sapiens GN=AHNAK PE=1 SV=2	1			P32119	Peroxiredoxin-2 OS=Homo sapiens GN=PRDX2 PE=1 SV=5	1
			Q16881	Thioredoxin reductase 1, cytoplasmic OS=Homo sapiens GN=TXNRD1 PE=1 SV=3	1
			P00338	L-lactate dehydrogenase A chain OS=Homo sapiens GN=LDHA PE=1 SV=2	1		Band_18_ItG
			P19338	Nucleolin OS=Homo sapiens GN=NCL PE=1 SV=3	1		Band_18_ItG
			Q9H0C2	ADP/ATP translocase 4 OS=Homo sapiens GN=SLC25A31 PE=2 SV=1	1			P68871	Hemoglobin subunit beta OS=Homo sapiens GN=HBB PE=1 SV=2	6
			P21796	Voltage-dependent anion-selective channel protein 1 OS=Homo sapiens GN=VDAC1 PE=1 SV=2	1			Q99536	Synaptic vesicle membrane protein VAT-1 homolog OS=Homo sapiens GN=VAT1 PE=1 SV=2	1
			P11142	Heat shock cognate 71 kDa protein OS=Homo sapiens GN=HSPA8 PE=1 SV=1	1			Q16881	Thioredoxin reductase 1, cytoplasmic OS=Homo sapiens GN=TXNRD1 PE=1 SV=3	2
			O95057	GTP-binding protein Di-Ras1 OS=Homo sapiens GN=DIRAS1 PE=1 SV=1	1			P69905	Hemoglobin subunit alpha OS=Homo sapiens GN=HBA1 PE=1 SV=2	1
								P37802	Transgelin-2 OS=Homo sapiens GN=TAGLN2 PE=1 SV=3	1
		Band_18_3D7						P16520	Guanine nucleotide-binding protein G(I)/G(S)/G(T) subunit beta-3 OS=Homo sapiens GN=GNB3 PE=1 SV=1	1
		Band_18_3D7						P61604	10 kDa heat shock protein, mitochondrial OS=Homo sapiens GN=HSPE1 PE=1 SV=2	3
			P04264	Keratin, type II cytoskeletal 1 OS=Homo sapiens GN=KRT1 PE=1 SV=6	14			P04264	Keratin, type II cytoskeletal 1 OS=Homo sapiens GN=KRT1 PE=1 SV=6	1
			P35527	Keratin, type I cytoskeletal 9 OS=Homo sapiens GN=KRT9 PE=1 SV=3	11			P11142	Heat shock cognate 71 kDa protein OS=Homo sapiens GN=HSPA8 PE=1 SV=1	1
			P13645	Keratin, type I cytoskeletal 10 OS=Homo sapiens GN=KRT10 PE=1 SV=6	4			P40926	Malate dehydrogenase, mitochondrial OS=Homo sapiens GN=MDH2 PE=1 SV=3	2
			P02533	Keratin, type I cytoskeletal 14 OS=Homo sapiens GN=KRT14 PE=1 SV=4	4			P13645	Keratin, type I cytoskeletal 10 OS=Homo sapiens GN=KRT10 PE=1 SV=6	1
			P35908	Keratin, type II cytoskeletal 2 epidermal OS=Homo sapiens GN=KRT2 PE=1 SV=2	4			P00338	L-lactate dehydrogenase A chain OS=Homo sapiens GN=LDHA PE=1 SV=2	1
			Q96GM8	Target of EGR1 protein 1 OS=Homo sapiens GN=TOE1 PE=1 SV=1	1			P13804	Electron transfer flavoprotein subunit alpha, mitochondrial OS=Homo sapiens GN=ETFA PE=1 SV=1	1
			Q9UKK3	Poly [ADP-ribose] polymerase 4 OS=Homo sapiens GN=PARP4 PE=1 SV=3	1			P07900	Heat shock protein HSP 90-alpha OS=Homo sapiens GN=HSP90AA1 PE=1 SV=5	1
								P35527	Keratin, type I cytoskeletal 9 OS=Homo sapiens GN=KRT9 PE=1 SV=3	1
		Band_19_3D7						Q96KP4	Cytosolic non-specific dipeptidase OS=Homo sapiens GN=CNDP2 PE=1 SV=2	1
		Band_19_3D7						P62979	Ubiquitin-40S ribosomal protein S27a OS=Homo sapiens GN=RPS27A PE=1 SV=2	1
			P68871	Hemoglobin subunit beta OS=Homo sapiens GN=HBB PE=1 SV=2	3			O95057	GTP-binding protein Di-Ras1 OS=Homo sapiens GN=DIRAS1 PE=1 SV=1	1
			P69905	Hemoglobin subunit alpha OS=Homo sapiens GN=HBA1 PE=1 SV=2	1			Q6ZU64	Cilia- and flagella-associated protein 65 OS=Homo sapiens GN=CFAP65 PE=1 SV=2	1
			P07437	Tubulin beta chain OS=Homo sapiens GN=TUBB PE=1 SV=2	1
			P13804	Electron transfer flavoprotein subunit alpha, mitochondrial OS=Homo sapiens GN=ETFA PE=1 SV=1	1		Band_19_ItG
			Q05639	Elongation factor 1-alpha 2 OS=Homo sapiens GN=EEF1A2 PE=1 SV=1	1		Band_19_ItG
			P04264	Keratin, type II cytoskeletal 1 OS=Homo sapiens GN=KRT1 PE=1 SV=6	2			P04264	Keratin, type II cytoskeletal 1 OS=Homo sapiens GN=KRT1 PE=1 SV=6	9
			P11142	Heat shock cognate 71 kDa protein OS=Homo sapiens GN=HSPA8 PE=1 SV=1	2			P13645	Keratin, type I cytoskeletal 10 OS=Homo sapiens GN=KRT10 PE=1 SV=6	8
			P30101	Protein disulfide-isomerase A3 OS=Homo sapiens GN=PDIA3 PE=1 SV=4	1			P68871	Hemoglobin subunit beta OS=Homo sapiens GN=HBB PE=1 SV=2	4
			P08238	Heat shock protein HSP 90-beta OS=Homo sapiens GN=HSP90AB1 PE=1 SV=4	2			P02533	Keratin, type I cytoskeletal 14 OS=Homo sapiens GN=KRT14 PE=1 SV=4	4
			P14625	Endoplasmin OS=Homo sapiens GN=HSP90B1 PE=1 SV=1	1			P08779	Keratin, type I cytoskeletal 16 OS=Homo sapiens GN=KRT16 PE=1 SV=4	4
			O60303	Protein KIAA0556 OS=Homo sapiens GN=KIAA0556 PE=1 SV=4	1			P13647	Keratin, type II cytoskeletal 5 OS=Homo sapiens GN=KRT5 PE=1 SV=3	5
			Q9UKJ8	Disintegrin and metalloproteinase domain-containing protein 21 OS=Homo sapiens GN=ADAM21 PE=2 SV=2	1			P02538	Keratin, type II cytoskeletal 6A OS=Homo sapiens GN=KRT6A PE=1 SV=3	7
			Q2M2I8	AP2-associated protein kinase 1 OS=Homo sapiens GN=AAK1 PE=1 SV=3	1			P61604	10 kDa heat shock protein, mitochondrial OS=Homo sapiens GN=HSPE1 PE=1 SV=2	2
			P60709	Actin, cytoplasmic 1 OS=Homo sapiens GN=ACTB PE=1 SV=1	1			P69905	Hemoglobin subunit alpha OS=Homo sapiens GN=HBA1 PE=1 SV=2	1
								Q99536	Synaptic vesicle membrane protein VAT-1 homolog OS=Homo sapiens GN=VAT1 PE=1 SV=2	1
		Band_20_3D7						A6NCI8	Uncharacterized protein C2orf78 OS=Homo sapiens GN=C2orf78 PE=2 SV=3	1
		Band_20_3D7						P30485	HLA class I histocompatibility antigen, B-47 alpha chain OS=Homo sapiens GN=HLA-B PE=1 SV=1	1
			P07900	Heat shock protein HSP 90-alpha OS=Homo sapiens GN=HSP90AA1 PE=1 SV=5	4
			P68871	Hemoglobin subunit beta OS=Homo sapiens GN=HBB PE=1 SV=2	4		Band_20-ItG
			P69905	Hemoglobin subunit alpha OS=Homo sapiens GN=HBA1 PE=1 SV=2	1		Band_20-ItG
			P04264	Keratin, type II cytoskeletal 1 OS=Homo sapiens GN=KRT1 PE=1 SV=6	1			P68871	Hemoglobin subunit beta OS=Homo sapiens GN=HBB PE=1 SV=2	4
			P61604	10 kDa heat shock protein, mitochondrial OS=Homo sapiens GN=HSPE1 PE=1 SV=2	1			P69905	Hemoglobin subunit alpha OS=Homo sapiens GN=HBA1 PE=1 SV=2	3
			P52209	6-phosphogluconate dehydrogenase, decarboxylating OS=Homo sapiens GN=PGD PE=1 SV=3	1			P11021	78 kDa glucose-regulated protein OS=Homo sapiens GN=HSPA5 PE=1 SV=2	1
			P29966	Myristoylated alanine-rich C-kinase substrate OS=Homo sapiens GN=MARCKS PE=1 SV=4	1			P61604	10 kDa heat shock protein, mitochondrial OS=Homo sapiens GN=HSPE1 PE=1 SV=2	1
			Q8N1K5	Protein THEMIS OS=Homo sapiens GN=THEMIS PE=1 SV=3	1			P68363	Tubulin alpha-1B chain OS=Homo sapiens GN=TUBA1B PE=1 SV=1	1
			P11142	Heat shock cognate 71 kDa protein OS=Homo sapiens GN=HSPA8 PE=1 SV=1	1			P04264	Keratin, type II cytoskeletal 1 OS=Homo sapiens GN=KRT1 PE=1 SV=6	2
			P35613	Basigin OS=Homo sapiens GN=BSG PE=1 SV=2	1			P07900	Heat shock protein HSP 90-alpha OS=Homo sapiens GN=HSP90AA1 PE=1 SV=5	1
			P68363	Tubulin alpha-1B chain OS=Homo sapiens GN=TUBA1B PE=1 SV=1	1			P38646	Stress-70 protein, mitochondrial OS=Homo sapiens GN=HSPA9 PE=1 SV=2	1
								P60709	Actin, cytoplasmic 1 OS=Homo sapiens GN=ACTB PE=1 SV=1	1
		Band_21_3D7						P68104	Elongation factor 1-alpha 1 OS=Homo sapiens GN=EEF1A1 PE=1 SV=1	2
		Band_21_3D7						P30101	Protein disulfide-isomerase A3 OS=Homo sapiens GN=PDIA3 PE=1 SV=4	1
			P11142	Heat shock cognate 71 kDa protein OS=Homo sapiens GN=HSPA8 PE=1 SV=1	5			P35527	Keratin, type I cytoskeletal 9 OS=Homo sapiens GN=KRT9 PE=1 SV=3	2
			P68871	Hemoglobin subunit beta OS=Homo sapiens GN=HBB PE=1 SV=2	9			Q9HDC9	Adipocyte plasma membrane-associated protein OS=Homo sapiens GN=APMAP PE=1 SV=2	1
			P08238	Heat shock protein HSP 90-beta OS=Homo sapiens GN=HSP90AB1 PE=1 SV=4	5			Q8IXQ4	GPALPP motifs-containing protein 1 OS=Homo sapiens GN=GPALPP1 PE=1 SV=1	1
			P69905	Hemoglobin subunit alpha OS=Homo sapiens GN=HBA1 PE=1 SV=2	2			Q8TF05	Serine/threonine-protein phosphatase 4 regulatory subunit 1 OS=Homo sapiens GN=PPP4R1 PE=1 SV=1	1
			P07900	Heat shock protein HSP 90-alpha OS=Homo sapiens GN=HSP90AA1 PE=1 SV=5	4			Q9Y3P9	Rab GTPase-activating protein 1 OS=Homo sapiens GN=RABGAP1 PE=1 SV=3	1
			P30101	Protein disulfide-isomerase A3 OS=Homo sapiens GN=PDIA3 PE=1 SV=4	1			Q9H0V9	VIP36-like protein OS=Homo sapiens GN=LMAN2L PE=1 SV=1	1
			P04083	Annexin A1 OS=Homo sapiens GN=ANXA1 PE=1 SV=2	1			Q9NR99	Matrix-remodeling-associated protein 5 OS=Homo sapiens GN=MXRA5 PE=2 SV=3	1
			Q05639	Elongation factor 1-alpha 2 OS=Homo sapiens GN=EEF1A2 PE=1 SV=1	3
			P60709	Actin, cytoplasmic 1 OS=Homo sapiens GN=ACTB PE=1 SV=1	2		Band_21_ItG
			P29966	Myristoylated alanine-rich C-kinase substrate OS=Homo sapiens GN=MARCKS PE=1 SV=4	3		Band_21_ItG
			P00491	Purine nucleoside phosphorylase OS=Homo sapiens GN=PNP PE=1 SV=2	1			P68871	Hemoglobin subunit beta OS=Homo sapiens GN=HBB PE=1 SV=2	5
			P13639	Elongation factor 2 OS=Homo sapiens GN=EEF2 PE=1 SV=4	1			P11142	Heat shock cognate 71 kDa protein OS=Homo sapiens GN=HSPA8 PE=1 SV=1	4
			Q15293	Reticulocalbin-1 OS=Homo sapiens GN=RCN1 PE=1 SV=1	1			P13645	Keratin, type I cytoskeletal 10 OS=Homo sapiens GN=KRT10 PE=1 SV=6	2
			P13645	Keratin, type I cytoskeletal 10 OS=Homo sapiens GN=KRT10 PE=1 SV=6	1			Q15084	Protein disulfide-isomerase A6 OS=Homo sapiens GN=PDIA6 PE=1 SV=1	1
			P68363	Tubulin alpha-1B chain OS=Homo sapiens GN=TUBA1B PE=1 SV=1	1			P30101	Protein disulfide-isomerase A3 OS=Homo sapiens GN=PDIA3 PE=1 SV=4	1
								P69905	Hemoglobin subunit alpha OS=Homo sapiens GN=HBA1 PE=1 SV=2	1
		Band_22_3D7						P38646	Stress-70 protein, mitochondrial OS=Homo sapiens GN=HSPA9 PE=1 SV=2	1
		Band_22_3D7						P07900	Heat shock protein HSP 90-alpha OS=Homo sapiens GN=HSP90AA1 PE=1 SV=5	1
			P68871	Hemoglobin subunit beta OS=Homo sapiens GN=HBB PE=1 SV=2	5			Q96PU4	E3 ubiquitin-protein ligase UHRF2 OS=Homo sapiens GN=UHRF2 PE=1 SV=1	1
			P69905	Hemoglobin subunit alpha OS=Homo sapiens GN=HBA1 PE=1 SV=2	2			P11465	Pregnancy-specific beta-1-glycoprotein 2 OS=Homo sapiens GN=PSG2 PE=2 SV=2	1
			P08238	Heat shock protein HSP 90-beta OS=Homo sapiens GN=HSP90AB1 PE=1 SV=4	4			Q9H6F5	Coiled-coil domain-containing protein 86 OS=Homo sapiens GN=CCDC86 PE=1 SV=1	1
			P13639	Elongation factor 2 OS=Homo sapiens GN=EEF2 PE=1 SV=4	1
			P60709	Actin, cytoplasmic 1 OS=Homo sapiens GN=ACTB PE=1 SV=1	2		Band_22_ItG
			P11021	78 kDa glucose-regulated protein OS=Homo sapiens GN=HSPA5 PE=1 SV=2	1		Band_22_ItG
			O75390	Citrate synthase, mitochondrial OS=Homo sapiens GN=CS PE=1 SV=2	1			P68871	Hemoglobin subunit beta OS=Homo sapiens GN=HBB PE=1 SV=2	3
			P10809	60 kDa heat shock protein, mitochondrial OS=Homo sapiens GN=HSPD1 PE=1 SV=2	1			P08238	Heat shock protein HSP 90-beta OS=Homo sapiens GN=HSP90AB1 PE=1 SV=4	3
			P42574	Caspase-3 OS=Homo sapiens GN=CASP3 PE=1 SV=2	1			P00491	Purine nucleoside phosphorylase OS=Homo sapiens GN=PNP PE=1 SV=2	1
			Q9BRX2	Protein pelota homolog OS=Homo sapiens GN=PELO PE=1 SV=2	1			P30101	Protein disulfide-isomerase A3 OS=Homo sapiens GN=PDIA3 PE=1 SV=4	1
			P11142	Heat shock cognate 71 kDa protein OS=Homo sapiens GN=HSPA8 PE=1 SV=1	1			A5A3E0	POTE ankyrin domain family member F OS=Homo sapiens GN=POTEF PE=1 SV=2	1
			O75351	Vacuolar protein sorting-associated protein 4B OS=Homo sapiens GN=VPS4B PE=1 SV=2	1			P69905	Hemoglobin subunit alpha OS=Homo sapiens GN=HBA1 PE=1 SV=2	2
			Q9HAU0	Pleckstrin homology domain-containing family A member 5 OS=Homo sapiens GN=PLEKHA5 PE=1 SV=1	1			P11021	78 kDa glucose-regulated protein OS=Homo sapiens GN=HSPA5 PE=1 SV=2	1
								P68104	Elongation factor 1-alpha 1 OS=Homo sapiens GN=EEF1A1 PE=1 SV=1	1
		Band_23_3D7						Q15084	Protein disulfide-isomerase A6 OS=Homo sapiens GN=PDIA6 PE=1 SV=1	1
		Band_23_3D7						Q9HDC9	Adipocyte plasma membrane-associated protein OS=Homo sapiens GN=APMAP PE=1 SV=2	1
			P13645	Keratin, type I cytoskeletal 10 OS=Homo sapiens GN=KRT10 PE=1 SV=6	5			Q8TF05	Serine/threonine-protein phosphatase 4 regulatory subunit 1 OS=Homo sapiens GN=PPP4R1 PE=1 SV=1	1
			P68871	Hemoglobin subunit beta OS=Homo sapiens GN=HBB PE=1 SV=2	2			Q9Y6N3	Calcium-activated chloride channel regulator family member 3 OS=Homo sapiens GN=CLCA3P PE=1 SV=1	1
			P69905	Hemoglobin subunit alpha OS=Homo sapiens GN=HBA1 PE=1 SV=2	1			Q6ZTB9	Putative zinc finger protein 833 OS=Homo sapiens GN=ZNF833P PE=5 SV=1	1
			P11021	78 kDa glucose-regulated protein OS=Homo sapiens GN=HSPA5 PE=1 SV=2	3
			P11142	Heat shock cognate 71 kDa protein OS=Homo sapiens GN=HSPA8 PE=1 SV=1	3		Band_23_ItG
			P38646	Stress-70 protein, mitochondrial OS=Homo sapiens GN=HSPA9 PE=1 SV=2	1		Band_23_ItG
			P14618	Pyruvate kinase PKM OS=Homo sapiens GN=PKM PE=1 SV=4	1			P68871	Hemoglobin subunit beta OS=Homo sapiens GN=HBB PE=1 SV=2	2
			P68363	Tubulin alpha-1B chain OS=Homo sapiens GN=TUBA1B PE=1 SV=1	1			P30101	Protein disulfide-isomerase A3 OS=Homo sapiens GN=PDIA3 PE=1 SV=4	1
			Q15084	Protein disulfide-isomerase A6 OS=Homo sapiens GN=PDIA6 PE=1 SV=1	1			P68363	Tubulin alpha-1B chain OS=Homo sapiens GN=TUBA1B PE=1 SV=1	2
			P22314	Ubiquitin-like modifier-activating enzyme 1 OS=Homo sapiens GN=UBA1 PE=1 SV=3	1			P69905	Hemoglobin subunit alpha OS=Homo sapiens GN=HBA1 PE=1 SV=2	1
			P00558	Phosphoglycerate kinase 1 OS=Homo sapiens GN=PGK1 PE=1 SV=3	1			P07900	Heat shock protein HSP 90-alpha OS=Homo sapiens GN=HSP90AA1 PE=1 SV=5	1
			Q8N488	RING1 and YY1-binding protein OS=Homo sapiens GN=RYBP PE=1 SV=2	1			P09525	Annexin A4 OS=Homo sapiens GN=ANXA4 PE=1 SV=4	1
			Q8WZ74	Cortactin-binding protein 2 OS=Homo sapiens GN=CTTNBP2 PE=1 SV=1	1			Q15084	Protein disulfide-isomerase A6 OS=Homo sapiens GN=PDIA6 PE=1 SV=1	1
			P07437	Tubulin beta chain OS=Homo sapiens GN=TUBB PE=1 SV=2	1			P11142	Heat shock cognate 71 kDa protein OS=Homo sapiens GN=HSPA8 PE=1 SV=1	1
			P04264	Keratin, type II cytoskeletal 1 OS=Homo sapiens GN=KRT1 PE=1 SV=6	1			P02042	Hemoglobin subunit delta OS=Homo sapiens GN=HBD PE=1 SV=2	2
			Q86UW1	Organic solute transporter subunit alpha OS=Homo sapiens GN=SLC51A PE=2 SV=1	1			P04264	Keratin, type II cytoskeletal 1 OS=Homo sapiens GN=KRT1 PE=1 SV=6	2
								P32119	Peroxiredoxin-2 OS=Homo sapiens GN=PRDX2 PE=1 SV=5	1
		Band_24_3D7
		Band_24_3D7					Band_24_ItG
			P68871	Hemoglobin subunit beta OS=Homo sapiens GN=HBB PE=1 SV=2	4		Band_24_ItG
			P11021	78 kDa glucose-regulated protein OS=Homo sapiens GN=HSPA5 PE=1 SV=2	2			P68871	Hemoglobin subunit beta OS=Homo sapiens GN=HBB PE=1 SV=2	3
			P69905	Hemoglobin subunit alpha OS=Homo sapiens GN=HBA1 PE=1 SV=2	1			P69905	Hemoglobin subunit alpha OS=Homo sapiens GN=HBA1 PE=1 SV=2	3
			Q15084	Protein disulfide-isomerase A6 OS=Homo sapiens GN=PDIA6 PE=1 SV=1	2			P11021	78 kDa glucose-regulated protein OS=Homo sapiens GN=HSPA5 PE=1 SV=2	2
			P68363	Tubulin alpha-1B chain OS=Homo sapiens GN=TUBA1B PE=1 SV=1	2			P02042	Hemoglobin subunit delta OS=Homo sapiens GN=HBD PE=1 SV=2	2
			A8MTZ7	Uncharacterized protein C12orf71 OS=Homo sapiens GN=C12orf71 PE=4 SV=3	1			P30101	Protein disulfide-isomerase A3 OS=Homo sapiens GN=PDIA3 PE=1 SV=4	1
			Q15293	Reticulocalbin-1 OS=Homo sapiens GN=RCN1 PE=1 SV=1	1			Q15084	Protein disulfide-isomerase A6 OS=Homo sapiens GN=PDIA6 PE=1 SV=1	1
			O14917	Protocadherin-17 OS=Homo sapiens GN=PCDH17 PE=2 SV=2	1			P07437	Tubulin beta chain OS=Homo sapiens GN=TUBB PE=1 SV=2	1
			P09525	Annexin A4 OS=Homo sapiens GN=ANXA4 PE=1 SV=4	1			P68363	Tubulin alpha-1B chain OS=Homo sapiens GN=TUBA1B PE=1 SV=1	1
			Q86TY3	Uncharacterized protein C14orf37 OS=Homo sapiens GN=C14orf37 PE=1 SV=1	1			P51148	Ras-related protein Rab-5C OS=Homo sapiens GN=RAB5C PE=1 SV=2	1
								P04264	Keratin, type II cytoskeletal 1 OS=Homo sapiens GN=KRT1 PE=1 SV=6	1
		Band_25_3D7						Q9P2D7	Dynein heavy chain 1, axonemal OS=Homo sapiens GN=DNAH1 PE=2 SV=4	1
		Band_25_3D7						P62736	Actin, aortic smooth muscle OS=Homo sapiens GN=ACTA2 PE=1 SV=1	1
			P68871	Hemoglobin subunit beta OS=Homo sapiens GN=HBB PE=1 SV=2	3			P60709	Actin, cytoplasmic 1 OS=Homo sapiens GN=ACTB PE=1 SV=1	1
			P69905	Hemoglobin subunit alpha OS=Homo sapiens GN=HBA1 PE=1 SV=2	2			Q9UBM7	7-dehydrocholesterol reductase OS=Homo sapiens GN=DHCR7 PE=1 SV=1	1
			Q15084	Protein disulfide-isomerase A6 OS=Homo sapiens GN=PDIA6 PE=1 SV=1	2			Q8TF05	Serine/threonine-protein phosphatase 4 regulatory subunit 1 OS=Homo sapiens GN=PPP4R1 PE=1 SV=1	1
			P67936	Tropomyosin alpha-4 chain OS=Homo sapiens GN=TPM4 PE=1 SV=3	1			Q96PU4	E3 ubiquitin-protein ligase UHRF2 OS=Homo sapiens GN=UHRF2 PE=1 SV=1	1
			P30101	Protein disulfide-isomerase A3 OS=Homo sapiens GN=PDIA3 PE=1 SV=4	1			P02750	Leucine-rich alpha-2-glycoprotein OS=Homo sapiens GN=LRG1 PE=1 SV=2	1
			P04264	Keratin, type II cytoskeletal 1 OS=Homo sapiens GN=KRT1 PE=1 SV=6	1
			P07437	Tubulin beta chain OS=Homo sapiens GN=TUBB PE=1 SV=2	1		Band_25_ItG
			P60709	Actin, cytoplasmic 1 OS=Homo sapiens GN=ACTB PE=1 SV=1	2		Band_25_ItG
			Q9NTK5	Obg-like ATPase 1 OS=Homo sapiens GN=OLA1 PE=1 SV=2	1			P68871	Hemoglobin subunit beta OS=Homo sapiens GN=HBB PE=1 SV=2	5
			P68363	Tubulin alpha-1B chain OS=Homo sapiens GN=TUBA1B PE=1 SV=1	1			P04264	Keratin, type II cytoskeletal 1 OS=Homo sapiens GN=KRT1 PE=1 SV=6	3
			P11021	78 kDa glucose-regulated protein OS=Homo sapiens GN=HSPA5 PE=1 SV=2	1			P30101	Protein disulfide-isomerase A3 OS=Homo sapiens GN=PDIA3 PE=1 SV=4	1
			Q05209	Tyrosine-protein phosphatase non-receptor type 12 OS=Homo sapiens GN=PTPN12 PE=1 SV=3	1			P11021	78 kDa glucose-regulated protein OS=Homo sapiens GN=HSPA5 PE=1 SV=2	1
			A6NIZ1	Ras-related protein Rap-1b-like protein OS=Homo sapiens PE=2 SV=1	1			P69905	Hemoglobin subunit alpha OS=Homo sapiens GN=HBA1 PE=1 SV=2	1
			Q13509	Tubulin beta-3 chain OS=Homo sapiens GN=TUBB3 PE=1 SV=2	1			Q15084	Protein disulfide-isomerase A6 OS=Homo sapiens GN=PDIA6 PE=1 SV=1	1
			P62736	Actin, aortic smooth muscle OS=Homo sapiens GN=ACTA2 PE=1 SV=1	2			Q9H4B7	Tubulin beta-1 chain OS=Homo sapiens GN=TUBB1 PE=1 SV=1	1
			O15014	Zinc finger protein 609 OS=Homo sapiens GN=ZNF609 PE=1 SV=2	1			P60709	Actin, cytoplasmic 1 OS=Homo sapiens GN=ACTB PE=1 SV=1	1
			P40925	Malate dehydrogenase, cytoplasmic OS=Homo sapiens GN=MDH1 PE=1 SV=4	1			Q562R1	Beta-actin-like protein 2 OS=Homo sapiens GN=ACTBL2 PE=1 SV=2	1
			Q9HCM9	E3 ubiquitin-protein ligase TRIM39 OS=Homo sapiens GN=TRIM39 PE=1 SV=2	1			P35030	Trypsin-3 OS=Homo sapiens GN=PRSS3 PE=1 SV=2	1
			P24752	Acetyl-CoA acetyltransferase, mitochondrial OS=Homo sapiens GN=ACAT1 PE=1 SV=1	1			O95057	GTP-binding protein Di-Ras1 OS=Homo sapiens GN=DIRAS1 PE=1 SV=1	1
			Q9P0L2	Serine/threonine-protein kinase MARK1 OS=Homo sapiens GN=MARK1 PE=1 SV=2	1
							Band_26_ItG
		Band_26_3D7					Band_26_ItG
		Band_26_3D7						P68871	Hemoglobin subunit beta OS=Homo sapiens GN=HBB PE=1 SV=2	6
			P68871	Hemoglobin subunit beta OS=Homo sapiens GN=HBB PE=1 SV=2	6			P69905	Hemoglobin subunit alpha OS=Homo sapiens GN=HBA1 PE=1 SV=2	3
			P69905	Hemoglobin subunit alpha OS=Homo sapiens GN=HBA1 PE=1 SV=2	4			P30101	Protein disulfide-isomerase A3 OS=Homo sapiens GN=PDIA3 PE=1 SV=4	3
			P30101	Protein disulfide-isomerase A3 OS=Homo sapiens GN=PDIA3 PE=1 SV=4	2			P13667	Protein disulfide-isomerase A4 OS=Homo sapiens GN=PDIA4 PE=1 SV=2	3
			P04264	Keratin, type II cytoskeletal 1 OS=Homo sapiens GN=KRT1 PE=1 SV=6	1			P04264	Keratin, type II cytoskeletal 1 OS=Homo sapiens GN=KRT1 PE=1 SV=6	3
			P67936	Tropomyosin alpha-4 chain OS=Homo sapiens GN=TPM4 PE=1 SV=3	3			P35527	Keratin, type I cytoskeletal 9 OS=Homo sapiens GN=KRT9 PE=1 SV=3	3
			P68363	Tubulin alpha-1B chain OS=Homo sapiens GN=TUBA1B PE=1 SV=1	2			P60709	Actin, cytoplasmic 1 OS=Homo sapiens GN=ACTB PE=1 SV=1	1
			P13667	Protein disulfide-isomerase A4 OS=Homo sapiens GN=PDIA4 PE=1 SV=2	2			P68371	Tubulin beta-4B chain OS=Homo sapiens GN=TUBB4B PE=1 SV=1	2
			Q15084	Protein disulfide-isomerase A6 OS=Homo sapiens GN=PDIA6 PE=1 SV=1	2			P68363	Tubulin alpha-1B chain OS=Homo sapiens GN=TUBA1B PE=1 SV=1	2
			P00441	Superoxide dismutase [Cu-Zn] OS=Homo sapiens GN=SOD1 PE=1 SV=2	1			O43852	Calumenin OS=Homo sapiens GN=CALU PE=1 SV=2	1
			P21980	Protein-glutamine gamma-glutamyltransferase 2 OS=Homo sapiens GN=TGM2 PE=1 SV=2	1			P06753	Tropomyosin alpha-3 chain OS=Homo sapiens GN=TPM3 PE=1 SV=2	1
			Q02880	DNA topoisomerase 2-beta OS=Homo sapiens GN=TOP2B PE=1 SV=3	1			P35908	Keratin, type II cytoskeletal 2 epidermal OS=Homo sapiens GN=KRT2 PE=1 SV=2	2
			P07437	Tubulin beta chain OS=Homo sapiens GN=TUBB PE=1 SV=2	1			P35030	Trypsin-3 OS=Homo sapiens GN=PRSS3 PE=1 SV=2	1
			P60709	Actin, cytoplasmic 1 OS=Homo sapiens GN=ACTB PE=1 SV=1	1			Q15084	Protein disulfide-isomerase A6 OS=Homo sapiens GN=PDIA6 PE=1 SV=1	1
		Band_27_3D7					Band_27_ItG
		Band_27_3D7					Band_27_ItG
			P68871	Hemoglobin subunit beta OS=Homo sapiens GN=HBB PE=1 SV=2	5			P68871	Hemoglobin subunit beta OS=Homo sapiens GN=HBB PE=1 SV=2	5
			P68363	Tubulin alpha-1B chain OS=Homo sapiens GN=TUBA1B PE=1 SV=1	2			P69905	Hemoglobin subunit alpha OS=Homo sapiens GN=HBA1 PE=1 SV=2	2
			P69905	Hemoglobin subunit alpha OS=Homo sapiens GN=HBA1 PE=1 SV=2	1			P60709	Actin, cytoplasmic 1 OS=Homo sapiens GN=ACTB PE=1 SV=1	2
			Q71U36	Tubulin alpha-1A chain OS=Homo sapiens GN=TUBA1A PE=1 SV=1	2			P27797	Calreticulin OS=Homo sapiens GN=CALR PE=1 SV=1	1
			P60709	Actin, cytoplasmic 1 OS=Homo sapiens GN=ACTB PE=1 SV=1	2			P04264	Keratin, type II cytoskeletal 1 OS=Homo sapiens GN=KRT1 PE=1 SV=6	1
			Q15084	Protein disulfide-isomerase A6 OS=Homo sapiens GN=PDIA6 PE=1 SV=1	1			Q6NXR4	TELO2-interacting protein 2 OS=Homo sapiens GN=TTI2 PE=1 SV=1	1
			P62736	Actin, aortic smooth muscle OS=Homo sapiens GN=ACTA2 PE=1 SV=1	1			O43572	A-kinase anchor protein 10, mitochondrial OS=Homo sapiens GN=AKAP10 PE=1 SV=2	1
								O95696	Bromodomain-containing protein 1 OS=Homo sapiens GN=BRD1 PE=1 SV=1	1
		Band_28_3D7						Q8IWY8	Zinc finger and SCAN domain-containing protein 29 OS=Homo sapiens GN=ZSCAN29 PE=1 SV=2	1
		Band_28_3D7						P55786	Puromycin-sensitive aminopeptidase OS=Homo sapiens GN=NPEPPS PE=1 SV=2	1
			P68871	Hemoglobin subunit beta OS=Homo sapiens GN=HBB PE=1 SV=2	6			Q8TF05	Serine/threonine-protein phosphatase 4 regulatory subunit 1 OS=Homo sapiens GN=PPP4R1 PE=1 SV=1	1
			P69905	Hemoglobin subunit alpha OS=Homo sapiens GN=HBA1 PE=1 SV=2	4
			P02042	Hemoglobin subunit delta OS=Homo sapiens GN=HBD PE=1 SV=2	5		Band_28_ItG
			P60709	Actin, cytoplasmic 1 OS=Homo sapiens GN=ACTB PE=1 SV=1	3		Band_28_ItG
			P04264	Keratin, type II cytoskeletal 1 OS=Homo sapiens GN=KRT1 PE=1 SV=6	1			P68871	Hemoglobin subunit beta OS=Homo sapiens GN=HBB PE=1 SV=2	6
			P68363	Tubulin alpha-1B chain OS=Homo sapiens GN=TUBA1B PE=1 SV=1	1			P02042	Hemoglobin subunit delta OS=Homo sapiens GN=HBD PE=1 SV=2	5
								P69905	Hemoglobin subunit alpha OS=Homo sapiens GN=HBA1 PE=1 SV=2	4
		Band_29_3D7						P60709	Actin, cytoplasmic 1 OS=Homo sapiens GN=ACTB PE=1 SV=1	3
		Band_29_3D7						P68363	Tubulin alpha-1B chain OS=Homo sapiens GN=TUBA1B PE=1 SV=1	1
			P68871	Hemoglobin subunit beta OS=Homo sapiens GN=HBB PE=1 SV=2	7			P68371	Tubulin beta-4B chain OS=Homo sapiens GN=TUBB4B PE=1 SV=1	1
			P07237	Protein disulfide-isomerase OS=Homo sapiens GN=P4HB PE=1 SV=3	7			P27797	Calreticulin OS=Homo sapiens GN=CALR PE=1 SV=1	1
			P60709	Actin, cytoplasmic 1 OS=Homo sapiens GN=ACTB PE=1 SV=1	6			O95057	GTP-binding protein Di-Ras1 OS=Homo sapiens GN=DIRAS1 PE=1 SV=1	1
			P69905	Hemoglobin subunit alpha OS=Homo sapiens GN=HBA1 PE=1 SV=2	5
			P23528	Cofilin-1 OS=Homo sapiens GN=CFL1 PE=1 SV=3	1		Band_29_ItG
			Q96GQ5	RUS1 family protein C16orf58 OS=Homo sapiens GN=C16orf58 PE=1 SV=2	1		Band_29_ItG
			P68363	Tubulin alpha-1B chain OS=Homo sapiens GN=TUBA1B PE=1 SV=1	1			P07237	Protein disulfide-isomerase OS=Homo sapiens GN=P4HB PE=1 SV=3	7
			P48723	Heat shock 70 kDa protein 13 OS=Homo sapiens GN=HSPA13 PE=1 SV=1	1			P68871	Hemoglobin subunit beta OS=Homo sapiens GN=HBB PE=1 SV=2	5
			Q8IYE0	Coiled-coil domain-containing protein 146 OS=Homo sapiens GN=CCDC146 PE=1 SV=2	1			P69905	Hemoglobin subunit alpha OS=Homo sapiens GN=HBA1 PE=1 SV=2	2
								P60709	Actin, cytoplasmic 1 OS=Homo sapiens GN=ACTB PE=1 SV=1	4
		Band_30_3D7						P68363	Tubulin alpha-1B chain OS=Homo sapiens GN=TUBA1B PE=1 SV=1	2
		Band_30_3D7						P04264	Keratin, type II cytoskeletal 1 OS=Homo sapiens GN=KRT1 PE=1 SV=6	3
			P68871	Hemoglobin subunit beta OS=Homo sapiens GN=HBB PE=1 SV=2	6			Q8IUR0	Trafficking protein particle complex subunit 5 OS=Homo sapiens GN=TRAPPC5 PE=1 SV=1	1
			P60709	Actin, cytoplasmic 1 OS=Homo sapiens GN=ACTB PE=1 SV=1	5			P68371	Tubulin beta-4B chain OS=Homo sapiens GN=TUBB4B PE=1 SV=1	1
			P69905	Hemoglobin subunit alpha OS=Homo sapiens GN=HBA1 PE=1 SV=2	2			Q66K74	Microtubule-associated protein 1S OS=Homo sapiens GN=MAP1S PE=1 SV=2	1
			P07237	Protein disulfide-isomerase OS=Homo sapiens GN=P4HB PE=1 SV=3	5			Q9H013	Disintegrin and metalloproteinase domain-containing protein 19 OS=Homo sapiens GN=ADAM19 PE=1 SV=3	1
			Q9BXL7	Caspase recruitment domain-containing protein 11 OS=Homo sapiens GN=CARD11 PE=1 SV=3	1
			Q9NYW0	Taste receptor type 2 member 10 OS=Homo sapiens GN=TAS2R10 PE=1 SV=3	1		Band_30_ItG
							Band_30_ItG
		Band_31_3D7						P68871	Hemoglobin subunit beta OS=Homo sapiens GN=HBB PE=1 SV=2	5
		Band_31_3D7						P60709	Actin, cytoplasmic 1 OS=Homo sapiens GN=ACTB PE=1 SV=1	3
			P04264	Keratin, type II cytoskeletal 1 OS=Homo sapiens GN=KRT1 PE=1 SV=6	6			P07237	Protein disulfide-isomerase OS=Homo sapiens GN=P4HB PE=1 SV=3	4
			P13645	Keratin, type I cytoskeletal 10 OS=Homo sapiens GN=KRT10 PE=1 SV=6	7			P69905	Hemoglobin subunit alpha OS=Homo sapiens GN=HBA1 PE=1 SV=2	1
			P68871	Hemoglobin subunit beta OS=Homo sapiens GN=HBB PE=1 SV=2	4			P02042	Hemoglobin subunit delta OS=Homo sapiens GN=HBD PE=1 SV=2	3
			P69905	Hemoglobin subunit alpha OS=Homo sapiens GN=HBA1 PE=1 SV=2	2			P62736	Actin, aortic smooth muscle OS=Homo sapiens GN=ACTA2 PE=1 SV=1	2
			P63104	14-3-3 protein zeta/delta OS=Homo sapiens GN=YWHAZ PE=1 SV=1	2			P37802	Transgelin-2 OS=Homo sapiens GN=TAGLN2 PE=1 SV=3	1
			P35908	Keratin, type II cytoskeletal 2 epidermal OS=Homo sapiens GN=KRT2 PE=1 SV=2	3			Q96GQ5	RUS1 family protein C16orf58 OS=Homo sapiens GN=C16orf58 PE=1 SV=2	1
			A5A3E0	POTE ankyrin domain family member F OS=Homo sapiens GN=POTEF PE=1 SV=2	1			P09417	Dihydropteridine reductase OS=Homo sapiens GN=QDPR PE=1 SV=2	1
			P35527	Keratin, type I cytoskeletal 9 OS=Homo sapiens GN=KRT9 PE=1 SV=3	1			P17568	NADH dehydrogenase [ubiquinone] 1 beta subcomplex subunit 7 OS=Homo sapiens GN=NDUFB7 PE=1 SV=4	1
								P19827	Inter-alpha-trypsin inhibitor heavy chain H1 OS=Homo sapiens GN=ITIH1 PE=1 SV=3	1
		Band_32_3D7
		Band_32_3D7					Band_31_ItG
			P13645	Keratin, type I cytoskeletal 10 OS=Homo sapiens GN=KRT10 PE=1 SV=6	5		Band_31_ItG
			P68871	Hemoglobin subunit beta OS=Homo sapiens GN=HBB PE=1 SV=2	3			P60709	Actin, cytoplasmic 1 OS=Homo sapiens GN=ACTB PE=1 SV=1	3
			P04264	Keratin, type II cytoskeletal 1 OS=Homo sapiens GN=KRT1 PE=1 SV=6	4			P68871	Hemoglobin subunit beta OS=Homo sapiens GN=HBB PE=1 SV=2	4
			P35908	Keratin, type II cytoskeletal 2 epidermal OS=Homo sapiens GN=KRT2 PE=1 SV=2	3			P69905	Hemoglobin subunit alpha OS=Homo sapiens GN=HBA1 PE=1 SV=2	2
			P27348	14-3-3 protein theta OS=Homo sapiens GN=YWHAQ PE=1 SV=1	1
			P63104	14-3-3 protein zeta/delta OS=Homo sapiens GN=YWHAZ PE=1 SV=1	1		Band_32_ItG
			P69905	Hemoglobin subunit alpha OS=Homo sapiens GN=HBA1 PE=1 SV=2	1		Band_32_ItG
			P23528	Cofilin-1 OS=Homo sapiens GN=CFL1 PE=1 SV=3	1			P60709	Actin, cytoplasmic 1 OS=Homo sapiens GN=ACTB PE=1 SV=1	5
			Q14CN4	Keratin, type II cytoskeletal 72 OS=Homo sapiens GN=KRT72 PE=1 SV=2	1			P62258	14-3-3 protein epsilon OS=Homo sapiens GN=YWHAE PE=1 SV=1	4
			P35527	Keratin, type I cytoskeletal 9 OS=Homo sapiens GN=KRT9 PE=1 SV=3	1			P68871	Hemoglobin subunit beta OS=Homo sapiens GN=HBB PE=1 SV=2	3
								P27348	14-3-3 protein theta OS=Homo sapiens GN=YWHAQ PE=1 SV=1	2
		End						P63104	14-3-3 protein zeta/delta OS=Homo sapiens GN=YWHAZ PE=1 SV=1	2
								P69905	Hemoglobin subunit alpha OS=Homo sapiens GN=HBA1 PE=1 SV=2	2
								Q04917	14-3-3 protein eta OS=Homo sapiens GN=YWHAH PE=1 SV=4	2
								P61981	14-3-3 protein gamma OS=Homo sapiens GN=YWHAG PE=1 SV=2	2
								Q13698	Voltage-dependent L-type calcium channel subunit alpha-1S OS=Homo sapiens GN=CACNA1S PE=1 SV=4	1
								Q8NBS9	Thioredoxin domain-containing protein 5 OS=Homo sapiens GN=TXNDC5 PE=1 SV=2	1
							End
