# Supplementary material for: Comparative 1D Blue-Native electrophoresis analysis of Plasmodium falciparum and human proteins associated with cytoadherence
Source: Malar J. 2018 Aug 13;17:293. doi: 10.1186/s12936-018-2445-8 (PMC6090645; doi:10.1186/s12936-018-2445-8)
Supplement: Supplementary file 4 — Additional file 4. List of parasite proteins identified in each band for the 3D7-HUVEC and ItG-HUVEC samples. Dark and light blue shaded IDs in the ItG column show common bands also seen in relevant 3D7 bands removed by manual curation. Yellow highlighted sequence identifiers represent bands identified by the computer pipeline as being unique to the ItG-HUVEC sample when compared with the corresponding band and one band either side. Numbers of peptides identified for each protein (often only a single peptide) are indicated, as are potential functions for IT proteins (where available). The specific peptides for the PfEMP1 hits are indicated in green. [file 12936_2018_2445_MOESM4_ESM.xlsx]

## Sheet: Sheet1
		3D7					ItG
		Band_1_3D7			No of peptides		Band_1_ItG			function	No.of peptides
			PF3D7_0207500.1-p1	transcript=PF3D7_0207500.1 | gene=PF3D7_0207500 | organism=Plasmodium_falciparum_3D7 | gene_product=serine repeat antigen 6 | transcript_product=serine repeat antigen 6 | location=Pf3D7_02_v3:298897-302564(-) | protein_length=1031 | sequence_SO=chromosome | SO=protein_coding	1			PFIT_0712500.1-p1	transcript=PFIT_0712500.1 | gene=PFIT_0712500 | organism=Plasmodium_falciparum_IT | gene_product=calmodulin, putative | transcript_product=calmodulin, putative | location=PfIT_07_v3:648188-649331(-) | protein_length=256 | sequence_SO=chromosome | SO=protein_coding	calcium ion transport	1
			PF3D7_0218600.1-p1	transcript=PF3D7_0218600.1 | gene=PF3D7_0218600 | organism=Plasmodium_falciparum_3D7 | gene_product=conserved Plasmodium protein, unknown function | transcript_product=conserved Plasmodium protein, unknown function | location=Pf3D7_02_v3:755418-762560(+) | protein_length=2380 | sequence_SO=chromosome | SO=protein_coding	1			PFIT_1211500.1-p1	transcript=PFIT_1211500.1 | gene=PFIT_1211500 | organism=Plasmodium_falciparum_IT | gene_product=non-SERCA-type Ca2+ -transporting P-ATPase | transcript_product=non-SERCA-type Ca2+ -transporting P-ATPase | location=PfIT_12_v3:482558-486352(-) | protein_length=1264 | sequence_SO=chromosome | SO=protein_coding	calcium ion transport	1
			PF3D7_0107100.1-p1	transcript=PF3D7_0107100.1 | gene=PF3D7_0107100 | organism=Plasmodium_falciparum_3D7 | gene_product=conserved Plasmodium protein, unknown function | transcript_product=conserved Plasmodium protein, unknown function | location=Pf3D7_01_v3:295300-296931(-) | protein_length=543 | sequence_SO=chromosome | SO=protein_coding	1
			PF3D7_0113600.1-p1	transcript=PF3D7_0113600.1 | gene=PF3D7_0113600 | organism=Plasmodium_falciparum_3D7 | gene_product=surface-associated interspersed protein 1.2 (SURFIN 1.2), pseudogene | transcript_product=surface-associated interspersed protein 1.2 (SURFIN 1.2), pseudogene | location=Pf3D7_01_v3:512086-517855(+) | protein_length=1893 | sequence_SO=chromosome | SO=protein_coding	1		Band_2_ItG
			PF3D7_0219500.1-p1	transcript=PF3D7_0219500.1 | gene=PF3D7_0219500 | organism=Plasmodium_falciparum_3D7 | gene_product=pseudouridine synthase, putative | transcript_product=pseudouridine synthase, putative | location=Pf3D7_02_v3:776828-778065(-) | protein_length=338 | sequence_SO=chromosome | SO=protein_coding	1		Band_2_ItG
								PFIT_0216100.1-p1	transcript=PFIT_0216100.1 | gene=PFIT_0216100 | organism=Plasmodium_falciparum_IT | gene_product=autophagy-related protein 11, putative | transcript_product=autophagy-related protein 11, putative | location=PfIT_02_v3:634769-640197(+) | protein_length=1397 | sequence_SO=chromosome | SO=protein_coding	actin-binding?	1
		Band_2_3D7						PFIT_0206800.1-p1	transcript=PFIT_0206800.1 | gene=PFIT_0206800 | organism=Plasmodium_falciparum_IT | gene_product=serine repeat antigen 6 | transcript_product=serine repeat antigen 6 | location=PfIT_02_v3:245152-248793(-) | protein_length=1031 | sequence_SO=chromosome | SO=protein_coding		1
		Band_2_3D7						PFIT_1321500.1-p1	transcript=PFIT_1321500.1 | gene=PFIT_1321500 | organism=Plasmodium_falciparum_IT | gene_product=translation initiation factor EIF-2B subunit related | transcript_product=translation initiation factor EIF-2B subunit related | location=PfIT_13_v3:909839-914854(-) | protein_length=1499 | sequence_SO=chromosome | SO=protein_coding		1
			PF3D7_0207500.1-p1	transcript=PF3D7_0207500.1 | gene=PF3D7_0207500 | organism=Plasmodium_falciparum_3D7 | gene_product=serine repeat antigen 6 | transcript_product=serine repeat antigen 6 | location=Pf3D7_02_v3:298897-302564(-) | protein_length=1031 | sequence_SO=chromosome | SO=protein_coding	1
			PF3D7_0113600.1-p1	transcript=PF3D7_0113600.1 | gene=PF3D7_0113600 | organism=Plasmodium_falciparum_3D7 | gene_product=surface-associated interspersed protein 1.2 (SURFIN 1.2), pseudogene | transcript_product=surface-associated interspersed protein 1.2 (SURFIN 1.2), pseudogene | location=Pf3D7_01_v3:512086-517855(+) | protein_length=1893 | sequence_SO=chromosome | SO=protein_coding	1		Band_3_ItG
			PF3D7_0208900.1-p1	transcript=PF3D7_0208900.1 | gene=PF3D7_0208900 | organism=Plasmodium_falciparum_3D7 | gene_product=6-cysteine protein | transcript_product=6-cysteine protein | location=Pf3D7_02_v3:360828-368354(+) | protein_length=2508 | sequence_SO=chromosome | SO=protein_coding	2		Band_3_ItG
								PFIT_1235400.1-p1	transcript=PFIT_1235400.1 | gene=PFIT_1235400 | organism=Plasmodium_falciparum_IT | gene_product=ATP synthase subunit beta, mitochondrial | transcript_product=ATP synthase subunit beta, mitochondrial | location=PfIT_12_v3:1437608-1439215(+) | protein_length=535 | sequence_SO=chromosome | SO=protein_coding		1
		Band_3_3D7						PFIT_0206800.1-p1	transcript=PFIT_0206800.1 | gene=PFIT_0206800 | organism=Plasmodium_falciparum_IT | gene_product=serine repeat antigen 6 | transcript_product=serine repeat antigen 6 | location=PfIT_02_v3:245152-248793(-) | protein_length=1031 | sequence_SO=chromosome | SO=protein_coding		1
		Band_3_3D7						PFIT_0703500.1-p1	transcript=PFIT_0703500.1 | gene=PFIT_0703500 | organism=Plasmodium_falciparum_IT | gene_product=E3 ubiquitin-protein ligase | transcript_product=E3 ubiquitin-protein ligase | location=PfIT_07_v3:247471-260416(-) | protein_length=3908 | sequence_SO=chromosome | SO=protein_coding		1
			PF3D7_0207500.1-p1	transcript=PF3D7_0207500.1 | gene=PF3D7_0207500 | organism=Plasmodium_falciparum_3D7 | gene_product=serine repeat antigen 6 | transcript_product=serine repeat antigen 6 | location=Pf3D7_02_v3:298897-302564(-) | protein_length=1031 | sequence_SO=chromosome | SO=protein_coding	1			PFIT_1247800.1-p1	transcript=PFIT_1247800.1 | gene=PFIT_1247800 | organism=Plasmodium_falciparum_IT | gene_product=conserved Plasmodium protein, unknown function | transcript_product=conserved Plasmodium protein, unknown function | location=PfIT_12_v3:1916458-1917942(-) | protein_length=494 | sequence_SO=chromosome | SO=protein_coding		1
								PFIT_0303600.1-p1	transcript=PFIT_0303600.1 | gene=PFIT_0303600 | organism=Plasmodium_falciparum_IT | gene_product=lipoamide acyltransferase component of branched-chain alpha-keto acid dehydrogenase complex | transcript_product=lipoamide acyltransferase component of branched-chain alpha-keto acid dehydrogenase complex | location=PfIT_03_v3:138504-139850(-) | protein_length=448 | sequence_SO=chromosome | SO=protein…		1
		Band_4_3D7
		Band_4_3D7					Band_4_ItG
			PF3D7_0207500.1-p1	transcript=PF3D7_0207500.1 | gene=PF3D7_0207500 | organism=Plasmodium_falciparum_3D7 | gene_product=serine repeat antigen 6 | transcript_product=serine repeat antigen 6 | location=Pf3D7_02_v3:298897-302564(-) | protein_length=1031 | sequence_SO=chromosome | SO=protein_coding	1		Band_4_ItG
			PF3D7_0301400.1-p1	transcript=PF3D7_0301400.1 | gene=PF3D7_0301400 | organism=Plasmodium_falciparum_3D7 | gene_product=Plasmodium exported protein, unknown function | transcript_product=Plasmodium exported protein, unknown function | location=Pf3D7_03_v3:85305-86131(-) | protein_length=243 | sequence_SO=chromosome | SO=protein_coding	1			PFIT_1235400.1-p1	transcript=PFIT_1235400.1 | gene=PFIT_1235400 | organism=Plasmodium_falciparum_IT | gene_product=ATP synthase subunit beta, mitochondrial | transcript_product=ATP synthase subunit beta, mitochondrial | location=PfIT_12_v3:1437608-1439215(+) | protein_length=535 | sequence_SO=chromosome | SO=protein_coding		1
			PF3D7_0201900.1-p1	transcript=PF3D7_0201900.1 | gene=PF3D7_0201900 | organism=Plasmodium_falciparum_3D7 | gene_product=erythrocyte membrane protein 3 | transcript_product=erythrocyte membrane protein 3 | location=Pf3D7_02_v3:91318-98838(-) | protein_length=2441 | sequence_SO=chromosome | SO=protein_coding	1			PFIT_0206800.1-p1	transcript=PFIT_0206800.1 | gene=PFIT_0206800 | organism=Plasmodium_falciparum_IT | gene_product=serine repeat antigen 6 | transcript_product=serine repeat antigen 6 | location=PfIT_02_v3:245152-248793(-) | protein_length=1031 | sequence_SO=chromosome | SO=protein_coding		1
			PF3D7_0216700.1-p1	transcript=PF3D7_0216700.1 | gene=PF3D7_0216700 | organism=Plasmodium_falciparum_3D7 | gene_product=autophagy-related protein 11, putative | transcript_product=autophagy-related protein 11, putative | location=Pf3D7_02_v3:690311-695783(+) | protein_length=1383 | sequence_SO=chromosome | SO=protein_coding	1			PFIT_1403800.1-p1	transcript=PFIT_1403800.1 | gene=PFIT_1403800 | organism=Plasmodium_falciparum_IT | gene_product=conserved Plasmodium protein, unknown function | transcript_product=conserved Plasmodium protein, unknown function | location=PfIT_14_v3:137322-140078(+) | protein_length=918 | sequence_SO=chromosome | SO=protein_coding	Reticulocyte Binding Protein homology	1
								PFIT_0529300.1-p1	transcript=PFIT_0529300.1 | gene=PFIT_0529300 | organism=Plasmodium_falciparum_IT | gene_product=acyl-CoA synthetase | transcript_product=acyl-CoA synthetase | location=PfIT_05_v3:1240017-1242038(+) | protein_length=673 | sequence_SO=chromosome | SO=protein_coding		1
		Band_5_3D7						PFIT_1032700.1-p1	transcript=PFIT_1032700.1 | gene=PFIT_1032700 | organism=Plasmodium_falciparum_IT | gene_product=conserved Plasmodium protein, unknown function | transcript_product=conserved Plasmodium protein, unknown function | location=PfIT_10_v3:1271956-1272625(-) | protein_length=122 | sequence_SO=chromosome | SO=protein_coding		1
		Band_5_3D7
			PF3D7_0216700.1-p1	transcript=PF3D7_0216700.1 | gene=PF3D7_0216700 | organism=Plasmodium_falciparum_3D7 | gene_product=autophagy-related protein 11, putative | transcript_product=autophagy-related protein 11, putative | location=Pf3D7_02_v3:690311-695783(+) | protein_length=1383 | sequence_SO=chromosome | SO=protein_coding	1		Band_5_ItG
			PF3D7_0207500.1-p1	transcript=PF3D7_0207500.1 | gene=PF3D7_0207500 | organism=Plasmodium_falciparum_3D7 | gene_product=serine repeat antigen 6 | transcript_product=serine repeat antigen 6 | location=Pf3D7_02_v3:298897-302564(-) | protein_length=1031 | sequence_SO=chromosome | SO=protein_coding	1		Band_5_ItG
								PFIT_0206800.1-p1	transcript=PFIT_0206800.1 | gene=PFIT_0206800 | organism=Plasmodium_falciparum_IT | gene_product=serine repeat antigen 6 | transcript_product=serine repeat antigen 6 | location=PfIT_02_v3:245152-248793(-) | protein_length=1031 | sequence_SO=chromosome | SO=protein_coding		1
		Band_6_3D7						PFIT_1415500.1-p1	transcript=PFIT_1415500.1 | gene=PFIT_1415500 | organism=Plasmodium_falciparum_IT | gene_product=atypical protein kinase, ABC-1 family, putative | transcript_product=atypical protein kinase, ABC-1 family, putative | location=PfIT_14_v3:608075-617153(-) | protein_length=2732 | sequence_SO=chromosome | SO=protein_coding	Ser/Thr kinase	1
		Band_6_3D7						PFIT_1025500.1-p1	transcript=PFIT_1025500.1 | gene=PFIT_1025500 | organism=Plasmodium_falciparum_IT | gene_product=conserved Plasmodium protein, unknown function | transcript_product=conserved Plasmodium protein, unknown function | location=PfIT_10_v3:1033702-1035194(-) | protein_length=366 | sequence_SO=chromosome | SO=protein_coding		1
			PF3D7_0207500.1-p1	transcript=PF3D7_0207500.1 | gene=PF3D7_0207500 | organism=Plasmodium_falciparum_3D7 | gene_product=serine repeat antigen 6 | transcript_product=serine repeat antigen 6 | location=Pf3D7_02_v3:298897-302564(-) | protein_length=1031 | sequence_SO=chromosome | SO=protein_coding	1
							Band_6_ItG
		Band_7_3D7					Band_6_ItG
		Band_7_3D7						PFIT_0206800.1-p1	transcript=PFIT_0206800.1 | gene=PFIT_0206800 | organism=Plasmodium_falciparum_IT | gene_product=serine repeat antigen 6 | transcript_product=serine repeat antigen 6 | location=PfIT_02_v3:245152-248793(-) | protein_length=1031 | sequence_SO=chromosome | SO=protein_coding		1
			PF3D7_0207500.1-p1	transcript=PF3D7_0207500.1 | gene=PF3D7_0207500 | organism=Plasmodium_falciparum_3D7 | gene_product=serine repeat antigen 6 | transcript_product=serine repeat antigen 6 | location=Pf3D7_02_v3:298897-302564(-) | protein_length=1031 | sequence_SO=chromosome | SO=protein_coding	1			PFIT_0712500.1-p1	transcript=PFIT_0712500.1 | gene=PFIT_0712500 | organism=Plasmodium_falciparum_IT | gene_product=calmodulin, putative | transcript_product=calmodulin, putative | location=PfIT_07_v3:648188-649331(-) | protein_length=256 | sequence_SO=chromosome | SO=protein_coding		1
			PF3D7_0107300.1-p1	transcript=PF3D7_0107300.1 | gene=PF3D7_0107300 | organism=Plasmodium_falciparum_3D7 | gene_product=conserved Plasmodium protein, unknown function | transcript_product=conserved Plasmodium protein, unknown function | location=Pf3D7_01_v3:299562-300868(-) | protein_length=399 | sequence_SO=chromosome | SO=protein_coding	1			PFIT_0533600.1-p1	transcript=PFIT_0533600.1 | gene=PFIT_0533600 | organism=Plasmodium_falciparum_IT | gene_product=conserved Plasmodium protein, unknown function | transcript_product=conserved Plasmodium protein, unknown function | location=PfIT_05_v3:1393895-1399885(+) | protein_length=1577 | sequence_SO=chromosome | SO=protein_coding	Ser/Thr kinase?; Arginase?	1
			PF3D7_0207800.1-p1	transcript=PF3D7_0207800.1 | gene=PF3D7_0207800 | organism=Plasmodium_falciparum_3D7 | gene_product=serine repeat antigen 3 | transcript_product=serine repeat antigen 3 | location=Pf3D7_02_v3:313449-316741(-) | protein_length=930 | sequence_SO=chromosome | SO=protein_coding	1			PFIT_1415500.1-p1	transcript=PFIT_1415500.1 | gene=PFIT_1415500 | organism=Plasmodium_falciparum_IT | gene_product=atypical protein kinase, ABC-1 family, putative | transcript_product=atypical protein kinase, ABC-1 family, putative | location=PfIT_14_v3:608075-617153(-) | protein_length=2732 | sequence_SO=chromosome | SO=protein_coding		1
								PFIT_1017700.1-p1	transcript=PFIT_1017700.1 | gene=PFIT_1017700 | organism=Plasmodium_falciparum_IT | gene_product=serine/threonine protein phosphatase 8, putative | transcript_product=serine/threonine protein phosphatase 8, putative | location=PfIT_10_v3:657540-664101(-) | protein_length=2154 | sequence_SO=chromosome | SO=protein_coding		1
		Band_8_3D7						PFIT_1400200.1-p1	transcript=PFIT_1400200.1 | gene=PFIT_1400200 | organism=Plasmodium_falciparum_IT | gene_product=erythrocyte membrane protein 1, PfEMP1 | transcript_product=erythrocyte membrane protein 1, PfEMP1 | location=PfIT_14_v3:31445-41143(-) | protein_length=2914 | sequence_SO=chromosome | SO=protein_coding	PfEMP1 (VarDom seq_97770)	1	RILSTPRNGT IEEDEEDDDE GEEKAEAASE
		Band_8_3D7
			PF3D7_0216400.1-p1	transcript=PF3D7_0216400.1 | gene=PF3D7_0216400 | organism=Plasmodium_falciparum_3D7 | gene_product=vacuolar protein sorting-associated protein 45, putative | transcript_product=vacuolar protein sorting-associated protein 45, putative | location=Pf3D7_02_v3:675431-677599(+) | protein_length=722 | sequence_SO=chromosome | SO=protein_coding	1		Band_7_ItG
			PF3D7_0216000.1-p1	transcript=PF3D7_0216000.1 | gene=PF3D7_0216000 | organism=Plasmodium_falciparum_3D7 | gene_product=DEAD/DEAH box helicase, putative | transcript_product=DEAD/DEAH box helicase, putative | location=Pf3D7_02_v3:658636-664629(+) | protein_length=1997 | sequence_SO=chromosome | SO=protein_coding	1		Band_7_ItG
			PF3D7_0202000.1-p1	transcript=PF3D7_0202000.1 | gene=PF3D7_0202000 | organism=Plasmodium_falciparum_3D7 | gene_product=knob-associated histidine-rich protein | transcript_product=knob-associated histidine-rich protein | location=Pf3D7_02_v3:103385-105796(-) | protein_length=654 | sequence_SO=chromosome | SO=protein_coding	1			PFIT_0206800.1-p1	transcript=PFIT_0206800.1 | gene=PFIT_0206800 | organism=Plasmodium_falciparum_IT | gene_product=serine repeat antigen 6 | transcript_product=serine repeat antigen 6 | location=PfIT_02_v3:245152-248793(-) | protein_length=1031 | sequence_SO=chromosome | SO=protein_coding		1
			PF3D7_0108600.1-p1	transcript=PF3D7_0108600.1 | gene=PF3D7_0108600 | organism=Plasmodium_falciparum_3D7 | gene_product=conserved Plasmodium protein, unknown function | transcript_product=conserved Plasmodium protein, unknown function | location=Pf3D7_01_v3:349995-351626(-) | protein_length=306 | sequence_SO=chromosome | SO=protein_coding	1			PFIT_0514400.1-p1	transcript=PFIT_0514400.1 | gene=PFIT_0514400 | organism=Plasmodium_falciparum_IT | gene_product=aspartate--tRNA ligase, putative | transcript_product=aspartate--tRNA ligase, putative | location=PfIT_05_v3:607267-610614(+) | protein_length=1115 | sequence_SO=chromosome | SO=protein_coding		1
		Band_9_3D7					Band_8_ItG
		Band_9_3D7					Band_8_ItG
			PF3D7_0216000.1-p1	transcript=PF3D7_0216000.1 | gene=PF3D7_0216000 | organism=Plasmodium_falciparum_3D7 | gene_product=DEAD/DEAH box helicase, putative | transcript_product=DEAD/DEAH box helicase, putative | location=Pf3D7_02_v3:658636-664629(+) | protein_length=1997 | sequence_SO=chromosome | SO=protein_coding	1			PFIT_0206800.1-p1	transcript=PFIT_0206800.1 | gene=PFIT_0206800 | organism=Plasmodium_falciparum_IT | gene_product=serine repeat antigen 6 | transcript_product=serine repeat antigen 6 | location=PfIT_02_v3:245152-248793(-) | protein_length=1031 | sequence_SO=chromosome | SO=protein_coding		1
			PF3D7_0107300.1-p1	transcript=PF3D7_0107300.1 | gene=PF3D7_0107300 | organism=Plasmodium_falciparum_3D7 | gene_product=conserved Plasmodium protein, unknown function | transcript_product=conserved Plasmodium protein, unknown function | location=Pf3D7_01_v3:299562-300868(-) | protein_length=399 | sequence_SO=chromosome | SO=protein_coding	2			PFIT_1022600.1-p1	transcript=PFIT_1022600.1 | gene=PFIT_1022600 | organism=Plasmodium_falciparum_IT | gene_product=dynein heavy chain, putative | transcript_product=dynein heavy chain, putative | location=PfIT_10_v3:900400-917367(-) | protein_length=5655 | sequence_SO=chromosome | SO=protein_coding		1
			PF3D7_0113300.1-p1	transcript=PF3D7_0113300.1 | gene=PF3D7_0113300 | organism=Plasmodium_falciparum_3D7 | gene_product=Plasmodium exported protein (hyp1), unknown function | transcript_product=Plasmodium exported protein (hyp1), unknown function | location=Pf3D7_01_v3:504938-506874(-) | protein_length=584 | sequence_SO=chromosome | SO=protein_coding	1			PFIT_0421800.1-p1	transcript=PFIT_0421800.1 | gene=PFIT_0421800 | organism=Plasmodium_falciparum_IT | gene_product=conserved Plasmodium protein, unknown function | transcript_product=conserved Plasmodium protein, unknown function | location=PfIT_04_v3:1055162-1059832(-) | protein_length=1556 | sequence_SO=chromosome | SO=protein_coding	Arginase?	1
		Band_10_3D7					Band_9_ItG
		Band_10_3D7					Band_9_ItG
			PF3D7_0207500.1-p1	transcript=PF3D7_0207500.1 | gene=PF3D7_0207500 | organism=Plasmodium_falciparum_3D7 | gene_product=serine repeat antigen 6 | transcript_product=serine repeat antigen 6 | location=Pf3D7_02_v3:298897-302564(-) | protein_length=1031 | sequence_SO=chromosome | SO=protein_coding	1			PFIT_0206800.1-p1	transcript=PFIT_0206800.1 | gene=PFIT_0206800 | organism=Plasmodium_falciparum_IT | gene_product=serine repeat antigen 6 | transcript_product=serine repeat antigen 6 | location=PfIT_02_v3:245152-248793(-) | protein_length=1031 | sequence_SO=chromosome | SO=protein_coding		1
			PF3D7_0205000.1-p1	transcript=PF3D7_0205000.1 | gene=PF3D7_0205000 | organism=Plasmodium_falciparum_3D7 | gene_product=conserved Plasmodium protein, unknown function | transcript_product=conserved Plasmodium protein, unknown function | location=Pf3D7_02_v3:212982-214508(-) | protein_length=508 | sequence_SO=chromosome | SO=protein_coding	1			PFIT_1006100.1-p1	transcript=PFIT_1006100.1 | gene=PFIT_1006100 | organism=Plasmodium_falciparum_IT | gene_product=conserved Plasmodium protein, unknown function | transcript_product=conserved Plasmodium protein, unknown function | location=PfIT_10_v3:208391-209359(+) | protein_length=322 | sequence_SO=chromosome | SO=protein_coding		1
			PF3D7_0204800.1-p1	transcript=PF3D7_0204800.1 | gene=PF3D7_0204800 | organism=Plasmodium_falciparum_3D7 | gene_product=3'-5' exonuclease, putative | transcript_product=3'-5' exonuclease, putative | location=Pf3D7_02_v3:209583-210833(-) | protein_length=416 | sequence_SO=chromosome | SO=protein_coding	1			PFIT_0809500.1-p1	transcript=PFIT_0809500.1 | gene=PFIT_0809500 | organism=Plasmodium_falciparum_IT | gene_product=kinesin-like protein, putative | transcript_product=kinesin-like protein, putative | location=PfIT_08_v3:401362-405399(-) | protein_length=943 | sequence_SO=chromosome | SO=protein_coding		1
		Band_11_3D7					Band_10_ItG
		Band_11_3D7					Band_10_ItG
			PF3D7_0207500.1-p1	transcript=PF3D7_0207500.1 | gene=PF3D7_0207500 | organism=Plasmodium_falciparum_3D7 | gene_product=serine repeat antigen 6 | transcript_product=serine repeat antigen 6 | location=Pf3D7_02_v3:298897-302564(-) | protein_length=1031 | sequence_SO=chromosome | SO=protein_coding	1			PFIT_1006100.1-p1	transcript=PFIT_1006100.1 | gene=PFIT_1006100 | organism=Plasmodium_falciparum_IT | gene_product=conserved Plasmodium protein, unknown function | transcript_product=conserved Plasmodium protein, unknown function | location=PfIT_10_v3:208391-209359(+) | protein_length=322 | sequence_SO=chromosome | SO=protein_coding		1
			PF3D7_0216700.1-p1	transcript=PF3D7_0216700.1 | gene=PF3D7_0216700 | organism=Plasmodium_falciparum_3D7 | gene_product=autophagy-related protein 11, putative | transcript_product=autophagy-related protein 11, putative | location=Pf3D7_02_v3:690311-695783(+) | protein_length=1383 | sequence_SO=chromosome | SO=protein_coding	1			PFIT_0533600.1-p1	transcript=PFIT_0533600.1 | gene=PFIT_0533600 | organism=Plasmodium_falciparum_IT | gene_product=conserved Plasmodium protein, unknown function | transcript_product=conserved Plasmodium protein, unknown function | location=PfIT_05_v3:1393895-1399885(+) | protein_length=1577 | sequence_SO=chromosome | SO=protein_coding	Ser/Thr kinase?; Arginase?	1
								PFIT_0216100.1-p1	transcript=PFIT_0216100.1 | gene=PFIT_0216100 | organism=Plasmodium_falciparum_IT | gene_product=autophagy-related protein 11, putative | transcript_product=autophagy-related protein 11, putative | location=PfIT_02_v3:634769-640197(+) | protein_length=1397 | sequence_SO=chromosome | SO=protein_coding		1
		Band_12_3D7						PFIT_0206800.1-p1	transcript=PFIT_0206800.1 | gene=PFIT_0206800 | organism=Plasmodium_falciparum_IT | gene_product=serine repeat antigen 6 | transcript_product=serine repeat antigen 6 | location=PfIT_02_v3:245152-248793(-) | protein_length=1031 | sequence_SO=chromosome | SO=protein_coding		1
		Band_12_3D7						PFIT_1135000.1-p1	transcript=PFIT_1135000.1 | gene=PFIT_1135000 | organism=Plasmodium_falciparum_IT | gene_product=conserved Plasmodium protein, unknown function | transcript_product=conserved Plasmodium protein, unknown function | location=PfIT_11_v3:1271589-1278272(+) | protein_length=2227 | sequence_SO=chromosome | SO=protein_coding		1
			PF3D7_0203100.1-p1	transcript=PF3D7_0203100.1 | gene=PF3D7_0203100 | organism=Plasmodium_falciparum_3D7 | gene_product=protein kinase, putative | transcript_product=protein kinase, putative | location=Pf3D7_02_v3:149524-156981(-) | protein_length=2485 | sequence_SO=chromosome | SO=protein_coding	1			PFIT_1365300.1-p1	transcript=PFIT_1365300.1 | gene=PFIT_1365300 | organism=Plasmodium_falciparum_IT | gene_product=conserved Plasmodium protein, unknown function | transcript_product=conserved Plasmodium protein, unknown function | location=PfIT_13_v3:2593222-2606875(-) | protein_length=4114 | sequence_SO=chromosome | SO=protein_coding	Arginase?	1
			PF3D7_0208900.1-p1	transcript=PF3D7_0208900.1 | gene=PF3D7_0208900 | organism=Plasmodium_falciparum_3D7 | gene_product=6-cysteine protein | transcript_product=6-cysteine protein | location=Pf3D7_02_v3:360828-368354(+) | protein_length=2508 | sequence_SO=chromosome | SO=protein_coding	1			PFIT_1033700.1-p1	transcript=PFIT_1033700.1 | gene=PFIT_1033700 | organism=Plasmodium_falciparum_IT | gene_product=thioredoxin-like associated protein 2, putative | transcript_product=thioredoxin-like associated protein 2, putative | location=PfIT_10_v3:1298875-1300464(+) | protein_length=529 | sequence_SO=chromosome | SO=protein_coding		1
			PF3D7_0212100.1-p1	transcript=PF3D7_0212100.1 | gene=PF3D7_0212100 | organism=Plasmodium_falciparum_3D7 | gene_product=conserved Plasmodium protein, unknown function | transcript_product=conserved Plasmodium protein, unknown function | location=Pf3D7_02_v3:483436-488970(+) | protein_length=1844 | sequence_SO=chromosome | SO=protein_coding	1
			PF3D7_0300500.1-p1	transcript=PF3D7_0300500.1 | gene=PF3D7_0300500 | organism=Plasmodium_falciparum_3D7 | gene_product=rifin | transcript_product=rifin | location=Pf3D7_03_v3:55390-56584(-) | protein_length=359 | sequence_SO=chromosome | SO=protein_coding	1		Band_11_ItG
			PF3D7_0113800.1-p1	transcript=PF3D7_0113800.1 | gene=PF3D7_0113800 | organism=Plasmodium_falciparum_3D7 | gene_product=DBL containing protein, unknown function | transcript_product=DBL containing protein, unknown function | location=Pf3D7_01_v3:527107-536351(+) | protein_length=2900 | sequence_SO=chromosome | SO=protein_coding	1		Band_11_ItG
								PFIT_1364900.1-p1	transcript=PFIT_1364900.1 | gene=PFIT_1364900 | organism=Plasmodium_falciparum_IT | gene_product=ubiquitin-60S ribosomal protein L40 | transcript_product=ubiquitin-60S ribosomal protein L40 | location=PfIT_13_v3:2586812-2587538(-) | protein_length=128 | sequence_SO=chromosome | SO=protein_coding		1
		Band_13_3D7						PFIT_0206800.1-p1	transcript=PFIT_0206800.1 | gene=PFIT_0206800 | organism=Plasmodium_falciparum_IT | gene_product=serine repeat antigen 6 | transcript_product=serine repeat antigen 6 | location=PfIT_02_v3:245152-248793(-) | protein_length=1031 | sequence_SO=chromosome | SO=protein_coding		1
		Band_13_3D7						PFIT_1415500.1-p1	transcript=PFIT_1415500.1 | gene=PFIT_1415500 | organism=Plasmodium_falciparum_IT | gene_product=atypical protein kinase, ABC-1 family, putative | transcript_product=atypical protein kinase, ABC-1 family, putative | location=PfIT_14_v3:608075-617153(-) | protein_length=2732 | sequence_SO=chromosome | SO=protein_coding		1
			PF3D7_0207500.1-p1	transcript=PF3D7_0207500.1 | gene=PF3D7_0207500 | organism=Plasmodium_falciparum_3D7 | gene_product=serine repeat antigen 6 | transcript_product=serine repeat antigen 6 | location=Pf3D7_02_v3:298897-302564(-) | protein_length=1031 | sequence_SO=chromosome | SO=protein_coding	1			PFIT_0516200.1-p1	transcript=PFIT_0516200.1 | gene=PFIT_0516200 | organism=Plasmodium_falciparum_IT | gene_product=cation-transporting ATPase 1 | transcript_product=cation-transporting ATPase 1 | location=PfIT_05_v3:674362-681638(+) | protein_length=2367 | sequence_SO=chromosome | SO=protein_coding		1
			PF3D7_0210500.1-p1	transcript=PF3D7_0210500.1 | gene=PF3D7_0210500 | organism=Plasmodium_falciparum_3D7 | gene_product=conserved Plasmodium protein, unknown function | transcript_product=conserved Plasmodium protein, unknown function | location=Pf3D7_02_v3:427490-431530(+) | protein_length=1346 | sequence_SO=chromosome | SO=protein_coding	1			PFIT_1310300.1-p1	transcript=PFIT_1310300.1 | gene=PFIT_1310300 | organism=Plasmodium_falciparum_IT | gene_product=conserved Plasmodium protein, unknown function | transcript_product=conserved Plasmodium protein, unknown function | location=PfIT_13_v3:447752-449239(+) | protein_length=495 | sequence_SO=chromosome | SO=protein_coding	nuclear structural protein?	1
			PF3D7_0107300.1-p1	transcript=PF3D7_0107300.1 | gene=PF3D7_0107300 | organism=Plasmodium_falciparum_3D7 | gene_product=conserved Plasmodium protein, unknown function | transcript_product=conserved Plasmodium protein, unknown function | location=Pf3D7_01_v3:299562-300868(-) | protein_length=399 | sequence_SO=chromosome | SO=protein_coding	1			PFIT_1359000.1-p1	transcript=PFIT_1359000.1 | gene=PFIT_1359000 | organism=Plasmodium_falciparum_IT | gene_product=conserved Plasmodium membrane protein, unknown function | transcript_product=conserved Plasmodium membrane protein, unknown function | location=PfIT_13_v3:2349748-2356131(+) | protein_length=2127 | sequence_SO=chromosome | SO=protein_coding	PF-SET1 homology	1
			PF3D7_0206300.1-p1	transcript=PF3D7_0206300.1 | gene=PF3D7_0206300 | organism=Plasmodium_falciparum_3D7 | gene_product=pentafunctional AROM polypeptide, putative, pseudogene | transcript_product=pentafunctional AROM polypeptide, putative, pseudogene | location=Pf3D7_02_v3:252394-262443(+) | protein_length=3066 | sequence_SO=chromosome | SO=protein_coding	1
							Band_12_ItG
		Band_14_3D7					Band_12_ItG
		Band_14_3D7						PFIT_1201800.1-p1	transcript=PFIT_1201800.1 | gene=PFIT_1201800 | organism=Plasmodium_falciparum_IT | gene_product=conserved protein, unknown function | transcript_product=conserved protein, unknown function | location=PfIT_12_v3:68596-70712(+) | protein_length=397 | sequence_SO=chromosome | SO=protein_coding	protein kinase??	1
			PF3D7_0207500.1-p1	transcript=PF3D7_0207500.1 | gene=PF3D7_0207500 | organism=Plasmodium_falciparum_3D7 | gene_product=serine repeat antigen 6 | transcript_product=serine repeat antigen 6 | location=Pf3D7_02_v3:298897-302564(-) | protein_length=1031 | sequence_SO=chromosome | SO=protein_coding	1			PFIT_1022600.1-p1	transcript=PFIT_1022600.1 | gene=PFIT_1022600 | organism=Plasmodium_falciparum_IT | gene_product=dynein heavy chain, putative | transcript_product=dynein heavy chain, putative | location=PfIT_10_v3:900400-917367(-) | protein_length=5655 | sequence_SO=chromosome | SO=protein_coding		1
			PF3D7_0110500.1-p1	transcript=PF3D7_0110500.1 | gene=PF3D7_0110500 | organism=Plasmodium_falciparum_3D7 | gene_product=bromodomain protein, putative | transcript_product=bromodomain protein, putative | location=Pf3D7_01_v3:396591-403606(+) | protein_length=2285 | sequence_SO=chromosome | SO=protein_coding	1
			PF3D7_0210200.1-p1	transcript=PF3D7_0210200.1 | gene=PF3D7_0210200 | organism=Plasmodium_falciparum_3D7 | gene_product=conserved Plasmodium protein, unknown function | transcript_product=conserved Plasmodium protein, unknown function | location=Pf3D7_02_v3:413278-421137(-) | protein_length=2588 | sequence_SO=chromosome | SO=protein_coding	1		Band_13_ItG
			PF3D7_0204100.1-p1	transcript=PF3D7_0204100.1 | gene=PF3D7_0204100 | organism=Plasmodium_falciparum_3D7 | gene_product=conserved Plasmodium protein, unknown function | transcript_product=conserved Plasmodium protein, unknown function | location=Pf3D7_02_v3:182228-189115(-) | protein_length=2295 | sequence_SO=chromosome | SO=protein_coding	1		Band_13_ItG
			PF3D7_0215700.1-p1	transcript=PF3D7_0215700.1 | gene=PF3D7_0215700 | organism=Plasmodium_falciparum_3D7 | gene_product=DNA-directed RNA polymerase II subunit RPB2, putative | transcript_product=DNA-directed RNA polymerase II subunit RPB2, putative | location=Pf3D7_02_v3:645929-650085(+) | protein_length=1340 | sequence_SO=chromosome | SO=protein_coding	1			PFIT_1222000.1-p1	transcript=PFIT_1222000.1 | gene=PFIT_1222000 | organism=Plasmodium_falciparum_IT | gene_product=endoplasmin, putative | transcript_product=endoplasmin, putative | location=PfIT_12_v3:836296-838761(-) | protein_length=821 | sequence_SO=chromosome | SO=protein_coding		1
			PF3D7_0216700.1-p1	transcript=PF3D7_0216700.1 | gene=PF3D7_0216700 | organism=Plasmodium_falciparum_3D7 | gene_product=autophagy-related protein 11, putative | transcript_product=autophagy-related protein 11, putative | location=Pf3D7_02_v3:690311-695783(+) | protein_length=1383 | sequence_SO=chromosome | SO=protein_coding	1			PFIT_0206800.1-p1	transcript=PFIT_0206800.1 | gene=PFIT_0206800 | organism=Plasmodium_falciparum_IT | gene_product=serine repeat antigen 6 | transcript_product=serine repeat antigen 6 | location=PfIT_02_v3:245152-248793(-) | protein_length=1031 | sequence_SO=chromosome | SO=protein_coding		1
								PFIT_0709100.1-p1	transcript=PFIT_0709100.1 | gene=PFIT_0709100 | organism=Plasmodium_falciparum_IT | gene_product=conserved Plasmodium protein, unknown function | transcript_product=conserved Plasmodium protein, unknown function | location=PfIT_07_v3:492965-501712(+) | protein_length=2915 | sequence_SO=chromosome | SO=protein_coding		1
		Band_15_3D7
		Band_15_3D7					Band_14_ItG
			PF3D7_0207500.1-p1	transcript=PF3D7_0207500.1 | gene=PF3D7_0207500 | organism=Plasmodium_falciparum_3D7 | gene_product=serine repeat antigen 6 | transcript_product=serine repeat antigen 6 | location=Pf3D7_02_v3:298897-302564(-) | protein_length=1031 | sequence_SO=chromosome | SO=protein_coding	1		Band_14_ItG
			PF3D7_0107300.1-p1	transcript=PF3D7_0107300.1 | gene=PF3D7_0107300 | organism=Plasmodium_falciparum_3D7 | gene_product=conserved Plasmodium protein, unknown function | transcript_product=conserved Plasmodium protein, unknown function | location=Pf3D7_01_v3:299562-300868(-) | protein_length=399 | sequence_SO=chromosome | SO=protein_coding	1			PFIT_bin02200.1-p1	transcript=PFIT_bin02200.1 | gene=PFIT_bin02200 | organism=Plasmodium_falciparum_IT | gene_product=stB_A4varTres - erythrocyte membrane protein 1, putative | transcript_product=stB_A4varTres - erythrocyte membrane protein 1, putative | location=PfIT_bin_v3_archived_contig_6:13202-20827(+) | protein_length=2034 | sequence_SO=random_sequence | SO=protein_coding	PfEMP1 (VarDom seq_98229)	1	RNCKCYEKWI EKKEEEWEKI KVHYEKQKLP
			PF3D7_0212700.1-p1	transcript=PF3D7_0212700.1 | gene=PF3D7_0212700 | organism=Plasmodium_falciparum_3D7 | gene_product=SRR1-like protein | transcript_product=SRR1-like protein | location=Pf3D7_02_v3:524700-526043(-) | protein_length=447 | sequence_SO=chromosome | SO=protein_coding	1			PFIT_1033700.1-p1	transcript=PFIT_1033700.1 | gene=PFIT_1033700 | organism=Plasmodium_falciparum_IT | gene_product=thioredoxin-like associated protein 2, putative | transcript_product=thioredoxin-like associated protein 2, putative | location=PfIT_10_v3:1298875-1300464(+) | protein_length=529 | sequence_SO=chromosome | SO=protein_coding		1
			PF3D7_0212100.1-p1	transcript=PF3D7_0212100.1 | gene=PF3D7_0212100 | organism=Plasmodium_falciparum_3D7 | gene_product=conserved Plasmodium protein, unknown function | transcript_product=conserved Plasmodium protein, unknown function | location=Pf3D7_02_v3:483436-488970(+) | protein_length=1844 | sequence_SO=chromosome | SO=protein_coding	1
							Band_15_ItG
		Band_16_3D7					Band_15_ItG
		Band_16_3D7						PFIT_0821800.1-p1	transcript=PFIT_0821800.1 | gene=PFIT_0821800 | organism=Plasmodium_falciparum_IT | gene_product=heat shock protein 70 | transcript_product=heat shock protein 70 | location=PfIT_08_v3:901299-903344(+) | protein_length=681 | sequence_SO=chromosome | SO=protein_coding		1
			PF3D7_0207500.1-p1	transcript=PF3D7_0207500.1 | gene=PF3D7_0207500 | organism=Plasmodium_falciparum_3D7 | gene_product=serine repeat antigen 6 | transcript_product=serine repeat antigen 6 | location=Pf3D7_02_v3:298897-302564(-) | protein_length=1031 | sequence_SO=chromosome | SO=protein_coding	1			PFIT_1222000.1-p1	transcript=PFIT_1222000.1 | gene=PFIT_1222000 | organism=Plasmodium_falciparum_IT | gene_product=endoplasmin, putative | transcript_product=endoplasmin, putative | location=PfIT_12_v3:836296-838761(-) | protein_length=821 | sequence_SO=chromosome | SO=protein_coding		1
			PF3D7_0206300.1-p1	transcript=PF3D7_0206300.1 | gene=PF3D7_0206300 | organism=Plasmodium_falciparum_3D7 | gene_product=pentafunctional AROM polypeptide, putative, pseudogene | transcript_product=pentafunctional AROM polypeptide, putative, pseudogene | location=Pf3D7_02_v3:252394-262443(+) | protein_length=3066 | sequence_SO=chromosome | SO=protein_coding	1
			PF3D7_0115000.1-p1	transcript=PF3D7_0115000.1 | gene=PF3D7_0115000 | organism=Plasmodium_falciparum_3D7 | gene_product=surface-associated interspersed protein 1.3 (SURFIN 1.3) | transcript_product=surface-associated interspersed protein 1.3 (SURFIN 1.3) | location=Pf3D7_01_v3:577704-583789(+) | protein_length=1925 | sequence_SO=chromosome | SO=protein_coding	1		Band_16_ItG
							Band_16_ItG
		Band_17_3D7						PFIT_0206800.1-p1	transcript=PFIT_0206800.1 | gene=PFIT_0206800 | organism=Plasmodium_falciparum_IT | gene_product=serine repeat antigen 6 | transcript_product=serine repeat antigen 6 | location=PfIT_02_v3:245152-248793(-) | protein_length=1031 | sequence_SO=chromosome | SO=protein_coding		1
		Band_17_3D7
			PF3D7_0207500.1-p1	transcript=PF3D7_0207500.1 | gene=PF3D7_0207500 | organism=Plasmodium_falciparum_3D7 | gene_product=serine repeat antigen 6 | transcript_product=serine repeat antigen 6 | location=Pf3D7_02_v3:298897-302564(-) | protein_length=1031 | sequence_SO=chromosome | SO=protein_coding	1		Band_17_ItG
			PF3D7_0107300.1-p1	transcript=PF3D7_0107300.1 | gene=PF3D7_0107300 | organism=Plasmodium_falciparum_3D7 | gene_product=conserved Plasmodium protein, unknown function | transcript_product=conserved Plasmodium protein, unknown function | location=Pf3D7_01_v3:299562-300868(-) | protein_length=399 | sequence_SO=chromosome | SO=protein_coding	1		Band_17_ItG
			PF3D7_0211700.1-p1	transcript=PF3D7_0211700.1 | gene=PF3D7_0211700 | organism=Plasmodium_falciparum_3D7 | gene_product=tyrosine kinase-like protein, putative | transcript_product=tyrosine kinase-like protein, putative | location=Pf3D7_02_v3:469790-473491(+) | protein_length=1233 | sequence_SO=chromosome | SO=protein_coding	1			PFIT_0206800.1-p1	transcript=PFIT_0206800.1 | gene=PFIT_0206800 | organism=Plasmodium_falciparum_IT | gene_product=serine repeat antigen 6 | transcript_product=serine repeat antigen 6 | location=PfIT_02_v3:245152-248793(-) | protein_length=1031 | sequence_SO=chromosome | SO=protein_coding		1
								PFIT_0312000.1-p1	transcript=PFIT_0312000.1 | gene=PFIT_0312000 | organism=Plasmodium_falciparum_IT | gene_product=E3 ubiquitin-protein ligase, putative | transcript_product=E3 ubiquitin-protein ligase, putative | location=PfIT_03_v3:458023-460509(+) | protein_length=828 | sequence_SO=chromosome | SO=protein_coding		1
		Band_18_3D7
		Band_18_3D7					Band_18_ItG
			PF3D7_0216700.1-p1	transcript=PF3D7_0216700.1 | gene=PF3D7_0216700 | organism=Plasmodium_falciparum_3D7 | gene_product=autophagy-related protein 11, putative | transcript_product=autophagy-related protein 11, putative | location=Pf3D7_02_v3:690311-695783(+) | protein_length=1383 | sequence_SO=chromosome | SO=protein_coding	1		Band_18_ItG
			PF3D7_0207500.1-p1	transcript=PF3D7_0207500.1 | gene=PF3D7_0207500 | organism=Plasmodium_falciparum_3D7 | gene_product=serine repeat antigen 6 | transcript_product=serine repeat antigen 6 | location=Pf3D7_02_v3:298897-302564(-) | protein_length=1031 | sequence_SO=chromosome | SO=protein_coding	1			PFIT_0206800.1-p1	transcript=PFIT_0206800.1 | gene=PFIT_0206800 | organism=Plasmodium_falciparum_IT | gene_product=serine repeat antigen 6 | transcript_product=serine repeat antigen 6 | location=PfIT_02_v3:245152-248793(-) | protein_length=1031 | sequence_SO=chromosome | SO=protein_coding		1
			PF3D7_0106200.1-p1	transcript=PF3D7_0106200.1 | gene=PF3D7_0106200 | organism=Plasmodium_falciparum_3D7 | gene_product=conserved Plasmodium protein, unknown function | transcript_product=conserved Plasmodium protein, unknown function | location=Pf3D7_01_v3:263340-264223(-) | protein_length=215 | sequence_SO=chromosome | SO=protein_coding	1			PFIT_0821800.1-p1	transcript=PFIT_0821800.1 | gene=PFIT_0821800 | organism=Plasmodium_falciparum_IT | gene_product=heat shock protein 70 | transcript_product=heat shock protein 70 | location=PfIT_08_v3:901299-903344(+) | protein_length=681 | sequence_SO=chromosome | SO=protein_coding		1
			PF3D7_0114000.1-p1	transcript=PF3D7_0114000.1 | gene=PF3D7_0114000 | organism=Plasmodium_falciparum_3D7 | gene_product=exported protein family 1 | transcript_product=exported protein family 1 | location=Pf3D7_01_v3:542480-546983(+) | protein_length=1463 | sequence_SO=chromosome | SO=protein_coding	1			PFIT_1015800.1-p1	transcript=PFIT_1015800.1 | gene=PFIT_1015800 | organism=Plasmodium_falciparum_IT | gene_product=glycophorin binding protein | transcript_product=glycophorin binding protein | location=PfIT_10_v3:588128-589897(-) | protein_length=524 | sequence_SO=chromosome | SO=protein_coding		1
			PF3D7_0114200.1-p1	transcript=PF3D7_0114200.1 | gene=PF3D7_0114200 | organism=Plasmodium_falciparum_3D7 | gene_product=exported protein family 3 | transcript_product=exported protein family 3 | location=Pf3D7_01_v3:550576-551713(-) | protein_length=347 | sequence_SO=chromosome | SO=protein_coding	1			PFIT_1364900.1-p1	transcript=PFIT_1364900.1 | gene=PFIT_1364900 | organism=Plasmodium_falciparum_IT | gene_product=ubiquitin-60S ribosomal protein L40 | transcript_product=ubiquitin-60S ribosomal protein L40 | location=PfIT_13_v3:2586812-2587538(-) | protein_length=128 | sequence_SO=chromosome | SO=protein_coding		1
			PF3D7_0212400.1-p1	transcript=PF3D7_0212400.1 | gene=PF3D7_0212400 | organism=Plasmodium_falciparum_3D7 | gene_product=conserved Plasmodium membrane protein, unknown function | transcript_product=conserved Plasmodium membrane protein, unknown function | location=Pf3D7_02_v3:495166-507854(-) | protein_length=4091 | sequence_SO=chromosome | SO=protein_coding	1			PFIT_1424700.1-p1	transcript=PFIT_1424700.1 | gene=PFIT_1424700 | organism=Plasmodium_falciparum_IT | gene_product=conserved Plasmodium protein, unknown function | transcript_product=conserved Plasmodium protein, unknown function | location=PfIT_14_v3:986191-990855(-) | protein_length=1554 | sequence_SO=chromosome | SO=protein_coding	Arginase?	1
								PFIT_1366800.1-p1	transcript=PFIT_1366800.1 | gene=PFIT_1366800 | organism=Plasmodium_falciparum_IT | gene_product=secreted ookinete protein, putative | transcript_product=secreted ookinete protein, putative | location=PfIT_13_v3:2654011-2657481(+) | protein_length=1156 | sequence_SO=chromosome | SO=protein_coding	Fibrinogen receptor homology	1
		Band_19_3D7
		Band_19_3D7					Band_19_ItG
			PF3D7_0207500.1-p1	transcript=PF3D7_0207500.1 | gene=PF3D7_0207500 | organism=Plasmodium_falciparum_3D7 | gene_product=serine repeat antigen 6 | transcript_product=serine repeat antigen 6 | location=Pf3D7_02_v3:298897-302564(-) | protein_length=1031 | sequence_SO=chromosome | SO=protein_coding	1		Band_19_ItG
			PF3D7_0216700.1-p1	transcript=PF3D7_0216700.1 | gene=PF3D7_0216700 | organism=Plasmodium_falciparum_3D7 | gene_product=autophagy-related protein 11, putative | transcript_product=autophagy-related protein 11, putative | location=Pf3D7_02_v3:690311-695783(+) | protein_length=1383 | sequence_SO=chromosome | SO=protein_coding	1			PFIT_0206800.1-p1	transcript=PFIT_0206800.1 | gene=PFIT_0206800 | organism=Plasmodium_falciparum_IT | gene_product=serine repeat antigen 6 | transcript_product=serine repeat antigen 6 | location=PfIT_02_v3:245152-248793(-) | protein_length=1031 | sequence_SO=chromosome | SO=protein_coding		1
			PF3D7_0113100.1-p1	transcript=PF3D7_0113100.1 | gene=PF3D7_0113100 | organism=Plasmodium_falciparum_3D7 | gene_product=surface-associated interspersed protein 1.1 (SURFIN 1.1) | transcript_product=surface-associated interspersed protein 1.1 (SURFIN 1.1) | location=Pf3D7_01_v3:495244-500076(+) | protein_length=1555 | sequence_SO=chromosome | SO=protein_coding	1			PFIT_0108600.1-p1	transcript=PFIT_0108600.1 | gene=PFIT_0108600 | organism=Plasmodium_falciparum_IT | gene_product=selenocysteine-specific elongation factor selB homologue, putative | transcript_product=selenocysteine-specific elongation factor selB homologue, putative | location=PfIT_01_v3:330032-332536(-) | protein_length=834 | sequence_SO=chromosome | SO=protein_coding		1
								PFIT_1108600.1-p1	transcript=PFIT_1108600.1 | gene=PFIT_1108600 | organism=Plasmodium_falciparum_IT | gene_product=transcription factor with AP2 domain(s) | transcript_product=transcription factor with AP2 domain(s) | location=PfIT_11_v3:261856-267585(-) | protein_length=1827 | sequence_SO=chromosome | SO=protein_coding		1
		Band_20_3D7
		Band_20_3D7					Band_20_ItG
			PF3D7_0207500.1-p1	transcript=PF3D7_0207500.1 | gene=PF3D7_0207500 | organism=Plasmodium_falciparum_3D7 | gene_product=serine repeat antigen 6 | transcript_product=serine repeat antigen 6 | location=Pf3D7_02_v3:298897-302564(-) | protein_length=1031 | sequence_SO=chromosome | SO=protein_coding	1		Band_20_ItG
			PF3D7_0113100.1-p1	transcript=PF3D7_0113100.1 | gene=PF3D7_0113100 | organism=Plasmodium_falciparum_3D7 | gene_product=surface-associated interspersed protein 1.1 (SURFIN 1.1) | transcript_product=surface-associated interspersed protein 1.1 (SURFIN 1.1) | location=Pf3D7_01_v3:495244-500076(+) | protein_length=1555 | sequence_SO=chromosome | SO=protein_coding	1			PFIT_1324100.1-p1	transcript=PFIT_1324100.1 | gene=PFIT_1324100 | organism=Plasmodium_falciparum_IT | gene_product=L-lactate dehydrogenase | transcript_product=L-lactate dehydrogenase | location=PfIT_13_v3:1005893-1006843(+) | protein_length=316 | sequence_SO=chromosome | SO=protein_coding		2
			PF3D7_0110500.1-p1	transcript=PF3D7_0110500.1 | gene=PF3D7_0110500 | organism=Plasmodium_falciparum_3D7 | gene_product=bromodomain protein, putative | transcript_product=bromodomain protein, putative | location=Pf3D7_01_v3:396591-403606(+) | protein_length=2285 | sequence_SO=chromosome | SO=protein_coding	1			PFIT_0206800.1-p1	transcript=PFIT_0206800.1 | gene=PFIT_0206800 | organism=Plasmodium_falciparum_IT | gene_product=serine repeat antigen 6 | transcript_product=serine repeat antigen 6 | location=PfIT_02_v3:245152-248793(-) | protein_length=1031 | sequence_SO=chromosome | SO=protein_coding		1
								PFIT_1364900.1-p1	transcript=PFIT_1364900.1 | gene=PFIT_1364900 | organism=Plasmodium_falciparum_IT | gene_product=ubiquitin-60S ribosomal protein L40 | transcript_product=ubiquitin-60S ribosomal protein L40 | location=PfIT_13_v3:2586812-2587538(-) | protein_length=128 | sequence_SO=chromosome | SO=protein_coding		1
		Band_21_3D7						PFIT_1246400.1-p1	transcript=PFIT_1246400.1 | gene=PFIT_1246400 | organism=Plasmodium_falciparum_IT | gene_product=actin I | transcript_product=actin I | location=PfIT_12_v3:1874658-1875788(+) | protein_length=376 | sequence_SO=chromosome | SO=protein_coding		1
		Band_21_3D7						PFIT_0821800.1-p1	transcript=PFIT_0821800.1 | gene=PFIT_0821800 | organism=Plasmodium_falciparum_IT | gene_product=heat shock protein 70 | transcript_product=heat shock protein 70 | location=PfIT_08_v3:901299-903344(+) | protein_length=681 | sequence_SO=chromosome | SO=protein_coding		1
			PF3D7_0207500.1-p1	transcript=PF3D7_0207500.1 | gene=PF3D7_0207500 | organism=Plasmodium_falciparum_3D7 | gene_product=serine repeat antigen 6 | transcript_product=serine repeat antigen 6 | location=Pf3D7_02_v3:298897-302564(-) | protein_length=1031 | sequence_SO=chromosome | SO=protein_coding	1			PFIT_1356100.1-p1	transcript=PFIT_1356100.1 | gene=PFIT_1356100 | organism=Plasmodium_falciparum_IT | gene_product=elongation factor 1-alpha | transcript_product=elongation factor 1-alpha | location=PfIT_13_v3:2218835-2220328(-) | protein_length=497 | sequence_SO=chromosome | SO=protein_coding		1
			PF3D7_0201800.1-p1	transcript=PF3D7_0201800.1 | gene=PF3D7_0201800 | organism=Plasmodium_falciparum_3D7 | gene_product=knob associated heat shock protein 40 | transcript_product=knob associated heat shock protein 40 | location=Pf3D7_02_v3:86832-88791(-) | protein_length=421 | sequence_SO=chromosome | SO=protein_coding	1			PFIT_1416700.1-p1	transcript=PFIT_1416700.1 | gene=PFIT_1416700 | organism=Plasmodium_falciparum_IT | gene_product=serine C-palmitoyltransferase, putative | transcript_product=serine C-palmitoyltransferase, putative | location=PfIT_14_v3:664136-665854(-) | protein_length=572 | sequence_SO=chromosome | SO=protein_coding		1
			PF3D7_0221200.1-p1	transcript=PF3D7_0221200.1 | gene=PF3D7_0221200 | organism=Plasmodium_falciparum_3D7 | gene_product=Plasmodium exported protein (hyp15), unknown function | transcript_product=Plasmodium exported protein (hyp15), unknown function | location=Pf3D7_02_v3:854966-855738(+) | protein_length=206 | sequence_SO=chromosome | SO=protein_coding	1			PFIT_0930800.1-p1	transcript=PFIT_0930800.1 | gene=PFIT_0930800 | organism=Plasmodium_falciparum_IT | gene_product=peptidyl-prolyl cis-trans isomerase | transcript_product=peptidyl-prolyl cis-trans isomerase | location=PfIT_09_v3:1197605-1200199(-) | protein_length=609 | sequence_SO=chromosome | SO=protein_coding		1
								PFIT_0304700.1-p1	transcript=PFIT_0304700.1 | gene=PFIT_0304700 | organism=Plasmodium_falciparum_IT | gene_product=conserved Plasmodium membrane protein, unknown function | transcript_product=conserved Plasmodium membrane protein, unknown function | location=PfIT_03_v3:174096-178433(+) | protein_length=1445 | sequence_SO=chromosome | SO=protein_coding		1
		Band_22_3D7
		Band_22_3D7					Band_21_ItG
			PF3D7_0207500.1-p1	transcript=PF3D7_0207500.1 | gene=PF3D7_0207500 | organism=Plasmodium_falciparum_3D7 | gene_product=serine repeat antigen 6 | transcript_product=serine repeat antigen 6 | location=Pf3D7_02_v3:298897-302564(-) | protein_length=1031 | sequence_SO=chromosome | SO=protein_coding	1		Band_21_ItG
			PF3D7_0102500.1-p1	transcript=PF3D7_0102500.1 | gene=PF3D7_0102500 | organism=Plasmodium_falciparum_3D7 | gene_product=erythrocyte binding antigen-181 | transcript_product=erythrocyte binding antigen-181 | location=Pf3D7_01_v3:110750-115799(-) | protein_length=1567 | sequence_SO=chromosome | SO=protein_coding	1			PFIT_0834600.1-p1	transcript=PFIT_0834600.1 | gene=PFIT_0834600 | organism=Plasmodium_falciparum_IT | gene_product=heat shock protein 70 | transcript_product=heat shock protein 70 | location=PfIT_08_v3:1402235-1404274(-) | protein_length=679 | sequence_SO=chromosome | SO=protein_coding		2
			PF3D7_0113100.1-p1	transcript=PF3D7_0113100.1 | gene=PF3D7_0113100 | organism=Plasmodium_falciparum_3D7 | gene_product=surface-associated interspersed protein 1.1 (SURFIN 1.1) | transcript_product=surface-associated interspersed protein 1.1 (SURFIN 1.1) | location=Pf3D7_01_v3:495244-500076(+) | protein_length=1555 | sequence_SO=chromosome | SO=protein_coding	1			PFIT_1324100.1-p1	transcript=PFIT_1324100.1 | gene=PFIT_1324100 | organism=Plasmodium_falciparum_IT | gene_product=L-lactate dehydrogenase | transcript_product=L-lactate dehydrogenase | location=PfIT_13_v3:1005893-1006843(+) | protein_length=316 | sequence_SO=chromosome | SO=protein_coding		1
								PFIT_0206800.1-p1	transcript=PFIT_0206800.1 | gene=PFIT_0206800 | organism=Plasmodium_falciparum_IT | gene_product=serine repeat antigen 6 | transcript_product=serine repeat antigen 6 | location=PfIT_02_v3:245152-248793(-) | protein_length=1031 | sequence_SO=chromosome | SO=protein_coding		1
		Band_23_3D7
		Band_23_3D7					Band_22_ItG
			PF3D7_0207500.1-p1	transcript=PF3D7_0207500.1 | gene=PF3D7_0207500 | organism=Plasmodium_falciparum_3D7 | gene_product=serine repeat antigen 6 | transcript_product=serine repeat antigen 6 | location=Pf3D7_02_v3:298897-302564(-) | protein_length=1031 | sequence_SO=chromosome | SO=protein_coding	1		Band_22_ItG
			PF3D7_0114000.1-p1	transcript=PF3D7_0114000.1 | gene=PF3D7_0114000 | organism=Plasmodium_falciparum_3D7 | gene_product=exported protein family 1 | transcript_product=exported protein family 1 | location=Pf3D7_01_v3:542480-546983(+) | protein_length=1463 | sequence_SO=chromosome | SO=protein_coding	1			PFIT_0206800.1-p1	transcript=PFIT_0206800.1 | gene=PFIT_0206800 | organism=Plasmodium_falciparum_IT | gene_product=serine repeat antigen 6 | transcript_product=serine repeat antigen 6 | location=PfIT_02_v3:245152-248793(-) | protein_length=1031 | sequence_SO=chromosome | SO=protein_coding		1
			PF3D7_0113100.1-p1	transcript=PF3D7_0113100.1 | gene=PF3D7_0113100 | organism=Plasmodium_falciparum_3D7 | gene_product=surface-associated interspersed protein 1.1 (SURFIN 1.1) | transcript_product=surface-associated interspersed protein 1.1 (SURFIN 1.1) | location=Pf3D7_01_v3:495244-500076(+) | protein_length=1555 | sequence_SO=chromosome | SO=protein_coding	1			PFIT_0707300.1-p1	transcript=PFIT_0707300.1 | gene=PFIT_0707300 | organism=Plasmodium_falciparum_IT | gene_product=heat shock protein 90 | transcript_product=heat shock protein 90 | location=PfIT_07_v3:411600-414650(+) | protein_length=745 | sequence_SO=chromosome | SO=protein_coding		1
			PF3D7_0113800.1-p1	transcript=PF3D7_0113800.1 | gene=PF3D7_0113800 | organism=Plasmodium_falciparum_3D7 | gene_product=DBL containing protein, unknown function | transcript_product=DBL containing protein, unknown function | location=Pf3D7_01_v3:527107-536351(+) | protein_length=2900 | sequence_SO=chromosome | SO=protein_coding	1			PFIT_0533600.1-p1	transcript=PFIT_0533600.1 | gene=PFIT_0533600 | organism=Plasmodium_falciparum_IT | gene_product=conserved Plasmodium protein, unknown function | transcript_product=conserved Plasmodium protein, unknown function | location=PfIT_05_v3:1393895-1399885(+) | protein_length=1577 | sequence_SO=chromosome | SO=protein_coding	Ser/Thr kinase?; Arginase?	1
								PFIT_0821800.1-p1	transcript=PFIT_0821800.1 | gene=PFIT_0821800 | organism=Plasmodium_falciparum_IT | gene_product=heat shock protein 70 | transcript_product=heat shock protein 70 | location=PfIT_08_v3:901299-903344(+) | protein_length=681 | sequence_SO=chromosome | SO=protein_coding		1
		Band_24_3D7						PFIT_0910700.1-p1	transcript=PFIT_0910700.1 | gene=PFIT_0910700 | organism=Plasmodium_falciparum_IT | gene_product=DNA repair protein REV1, putative | transcript_product=DNA repair protein REV1, putative | location=PfIT_09_v3:464147-469237(-) | protein_length=1696 | sequence_SO=chromosome | SO=protein_coding		1
		Band_24_3D7						PFIT_1246400.1-p1	transcript=PFIT_1246400.1 | gene=PFIT_1246400 | organism=Plasmodium_falciparum_IT | gene_product=actin I | transcript_product=actin I | location=PfIT_12_v3:1874658-1875788(+) | protein_length=376 | sequence_SO=chromosome | SO=protein_coding		1
			PF3D7_0207500.1-p1	transcript=PF3D7_0207500.1 | gene=PF3D7_0207500 | organism=Plasmodium_falciparum_3D7 | gene_product=serine repeat antigen 6 | transcript_product=serine repeat antigen 6 | location=Pf3D7_02_v3:298897-302564(-) | protein_length=1031 | sequence_SO=chromosome | SO=protein_coding	1
			PF3D7_0113100.1-p1	transcript=PF3D7_0113100.1 | gene=PF3D7_0113100 | organism=Plasmodium_falciparum_3D7 | gene_product=surface-associated interspersed protein 1.1 (SURFIN 1.1) | transcript_product=surface-associated interspersed protein 1.1 (SURFIN 1.1) | location=Pf3D7_01_v3:495244-500076(+) | protein_length=1555 | sequence_SO=chromosome | SO=protein_coding	1		Band_23_ItG
							Band_23_ItG
		Band_25_3D7						PFIT_1246400.1-p1	transcript=PFIT_1246400.1 | gene=PFIT_1246400 | organism=Plasmodium_falciparum_IT | gene_product=actin I | transcript_product=actin I | location=PfIT_12_v3:1874658-1875788(+) | protein_length=376 | sequence_SO=chromosome | SO=protein_coding		1
		Band_25_3D7						PFIT_0913400.1-p1	transcript=PFIT_0913400.1 | gene=PFIT_0913400 | organism=Plasmodium_falciparum_IT | gene_product=conserved Plasmodium protein, unknown function | transcript_product=conserved Plasmodium protein, unknown function | location=PfIT_09_v3:558818-560878(-) | protein_length=644 | sequence_SO=chromosome | SO=protein_coding	histone modification?	1
			PF3D7_0207500.1-p1	transcript=PF3D7_0207500.1 | gene=PF3D7_0207500 | organism=Plasmodium_falciparum_3D7 | gene_product=serine repeat antigen 6 | transcript_product=serine repeat antigen 6 | location=Pf3D7_02_v3:298897-302564(-) | protein_length=1031 | sequence_SO=chromosome | SO=protein_coding	1			PFIT_1206600.1-p1	transcript=PFIT_1206600.1 | gene=PFIT_1206600 | organism=Plasmodium_falciparum_IT | gene_product=conserved Plasmodium protein, unknown function | transcript_product=conserved Plasmodium protein, unknown function | location=PfIT_12_v3:268439-276536(-) | protein_length=2632 | sequence_SO=chromosome | SO=protein_coding		1
			PF3D7_0109800.1-p1	transcript=PF3D7_0109800.1 | gene=PF3D7_0109800 | organism=Plasmodium_falciparum_3D7 | gene_product=phenylalanine--tRNA ligase alpha subunit | transcript_product=phenylalanine--tRNA ligase alpha subunit | location=Pf3D7_01_v3:380697-382424(+) | protein_length=575 | sequence_SO=chromosome | SO=protein_coding	1			PFIT_0206800.1-p1	transcript=PFIT_0206800.1 | gene=PFIT_0206800 | organism=Plasmodium_falciparum_IT | gene_product=serine repeat antigen 6 | transcript_product=serine repeat antigen 6 | location=PfIT_02_v3:245152-248793(-) | protein_length=1031 | sequence_SO=chromosome | SO=protein_coding		1
								PFIT_0513300.1-p1	transcript=PFIT_0513300.1 | gene=PFIT_0513300 | organism=Plasmodium_falciparum_IT | gene_product=conserved Plasmodium protein, unknown function | transcript_product=conserved Plasmodium protein, unknown function | location=PfIT_05_v3:567214-576082(+) | protein_length=2752 | sequence_SO=chromosome | SO=protein_coding	RBP homology?/ histone modification?	1
		Band_26_3D7						PFIT_0410400.1-p1	transcript=PFIT_0410400.1 | gene=PFIT_0410400 | organism=Plasmodium_falciparum_IT | gene_product=conserved Plasmodium protein, unknown function | transcript_product=conserved Plasmodium protein, unknown function | location=PfIT_04_v3:547930-553530(-) | protein_length=1866 | sequence_SO=chromosome | SO=protein_coding	Ser/ Thr kinase?	1
		Band_26_3D7
			PF3D7_0207500.1-p1	transcript=PF3D7_0207500.1 | gene=PF3D7_0207500 | organism=Plasmodium_falciparum_3D7 | gene_product=serine repeat antigen 6 | transcript_product=serine repeat antigen 6 | location=Pf3D7_02_v3:298897-302564(-) | protein_length=1031 | sequence_SO=chromosome | SO=protein_coding	1		Band_24_ItG
			PF3D7_0301100.1-p1	transcript=PF3D7_0301100.1 | gene=PF3D7_0301100 | organism=Plasmodium_falciparum_3D7 | gene_product=Plasmodium exported protein (hyp13), unknown function | transcript_product=Plasmodium exported protein (hyp13), unknown function | location=Pf3D7_03_v3:76494-77474(+) | protein_length=256 | sequence_SO=chromosome | SO=protein_coding	1		Band_24_ItG
			PF3D7_0207100.1-p1	transcript=PF3D7_0207100.1 | gene=PF3D7_0207100 | organism=Plasmodium_falciparum_3D7 | gene_product=conserved Plasmodium protein, unknown function | transcript_product=conserved Plasmodium protein, unknown function | location=Pf3D7_02_v3:281907-287345(+) | protein_length=1745 | sequence_SO=chromosome | SO=protein_coding	1			PFIT_0617200.1-p1	transcript=PFIT_0617200.1 | gene=PFIT_0617200 | organism=Plasmodium_falciparum_IT | gene_product=60S ribosomal protein L27a, putative | transcript_product=60S ribosomal protein L27a, putative | location=PfIT_06_v3:703691-704347(+) | protein_length=148 | sequence_SO=chromosome | SO=protein_coding		1
			PF3D7_0201200.1-p1	transcript=PF3D7_0201200.1 | gene=PF3D7_0201200 | organism=Plasmodium_falciparum_3D7 | gene_product=rifin | transcript_product=rifin | location=Pf3D7_02_v3:63157-64376(+) | protein_length=356 | sequence_SO=chromosome | SO=protein_coding	1			PFIT_0219500.1-p1	transcript=PFIT_0219500.1 | gene=PFIT_0219500 | organism=Plasmodium_falciparum_IT | gene_product=DnaJ protein, putative | transcript_product=DnaJ protein, putative | location=PfIT_02_v3:748074-751241(+) | protein_length=979 | sequence_SO=chromosome | SO=protein_coding		1
								PFIT_0902700.1-p1	transcript=PFIT_0902700.1 | gene=PFIT_0902700 | organism=Plasmodium_falciparum_IT | gene_product=serine/threonine protein kinase, FIKK family | transcript_product=serine/threonine protein kinase, FIKK family | location=PfIT_09_v3:93329-95324(-) | protein_length=591 | sequence_SO=chromosome | SO=protein_coding		1
		Band_27_3D7						PFIT_1359000.1-p1	transcript=PFIT_1359000.1 | gene=PFIT_1359000 | organism=Plasmodium_falciparum_IT | gene_product=conserved Plasmodium membrane protein, unknown function | transcript_product=conserved Plasmodium membrane protein, unknown function | location=PfIT_13_v3:2349748-2356131(+) | protein_length=2127 | sequence_SO=chromosome | SO=protein_coding	PF-SET1 homology	1
		Band_27_3D7						PFIT_1252300.1-p1	transcript=PFIT_1252300.1 | gene=PFIT_1252300 | organism=Plasmodium_falciparum_IT | gene_product=rhoptry neck protein 3 | transcript_product=rhoptry neck protein 3 | location=PfIT_12_v3:2066778-2074628(-) | protein_length=2215 | sequence_SO=chromosome | SO=protein_coding		1
			PF3D7_0207500.1-p1	transcript=PF3D7_0207500.1 | gene=PF3D7_0207500 | organism=Plasmodium_falciparum_3D7 | gene_product=serine repeat antigen 6 | transcript_product=serine repeat antigen 6 | location=Pf3D7_02_v3:298897-302564(-) | protein_length=1031 | sequence_SO=chromosome | SO=protein_coding	1
			PF3D7_0113100.1-p1	transcript=PF3D7_0113100.1 | gene=PF3D7_0113100 | organism=Plasmodium_falciparum_3D7 | gene_product=surface-associated interspersed protein 1.1 (SURFIN 1.1) | transcript_product=surface-associated interspersed protein 1.1 (SURFIN 1.1) | location=Pf3D7_01_v3:495244-500076(+) | protein_length=1555 | sequence_SO=chromosome | SO=protein_coding	1		Band_25_ItG
			PF3D7_0104400.1-p1	transcript=PF3D7_0104400.1 | gene=PF3D7_0104400 | organism=Plasmodium_falciparum_3D7 | gene_product=4-hydroxy-3-methylbut-2-enyl diphosphate reductase | transcript_product=4-hydroxy-3-methylbut-2-enyl diphosphate reductase | location=Pf3D7_01_v3:202536-204143(+) | protein_length=535 | sequence_SO=chromosome | SO=protein_coding	1		Band_25_ItG
			PF3D7_0215400.1-p1	transcript=PF3D7_0215400.1 | gene=PF3D7_0215400 | organism=Plasmodium_falciparum_3D7 | gene_product=conserved Plasmodium protein, unknown function | transcript_product=conserved Plasmodium protein, unknown function | location=Pf3D7_02_v3:634589-637507(-) | protein_length=972 | sequence_SO=chromosome | SO=protein_coding	1			PFIT_1356100.1-p1	transcript=PFIT_1356100.1 | gene=PFIT_1356100 | organism=Plasmodium_falciparum_IT | gene_product=elongation factor 1-alpha | transcript_product=elongation factor 1-alpha | location=PfIT_13_v3:2218835-2220328(-) | protein_length=497 | sequence_SO=chromosome | SO=protein_coding		1
			PF3D7_0113000.1-p1	transcript=PF3D7_0113000.1 | gene=PF3D7_0113000 | organism=Plasmodium_falciparum_3D7 | gene_product=glutamic acid-rich protein | transcript_product=glutamic acid-rich protein | location=Pf3D7_01_v3:487892-490127(-) | protein_length=673 | sequence_SO=chromosome | SO=protein_coding	1			PFIT_0821800.1-p1	transcript=PFIT_0821800.1 | gene=PFIT_0821800 | organism=Plasmodium_falciparum_IT | gene_product=heat shock protein 70 | transcript_product=heat shock protein 70 | location=PfIT_08_v3:901299-903344(+) | protein_length=681 | sequence_SO=chromosome | SO=protein_coding		1
			PF3D7_0208400.1-p1	transcript=PF3D7_0208400.1 | gene=PF3D7_0208400 | organism=Plasmodium_falciparum_3D7 | gene_product=conserved Plasmodium protein, unknown function | transcript_product=conserved Plasmodium protein, unknown function | location=Pf3D7_02_v3:343308-349340(-) | protein_length=2010 | sequence_SO=chromosome | SO=protein_coding	1			PFIT_1017700.1-p1	transcript=PFIT_1017700.1 | gene=PFIT_1017700 | organism=Plasmodium_falciparum_IT | gene_product=serine/threonine protein phosphatase 8, putative | transcript_product=serine/threonine protein phosphatase 8, putative | location=PfIT_10_v3:657540-664101(-) | protein_length=2154 | sequence_SO=chromosome | SO=protein_coding		1
			PF3D7_0214000.1-p1	transcript=PF3D7_0214000.1 | gene=PF3D7_0214000 | organism=Plasmodium_falciparum_3D7 | gene_product=T-complex protein 1 subunit theta | transcript_product=T-complex protein 1 subunit theta | location=Pf3D7_02_v3:566121-567894(+) | protein_length=542 | sequence_SO=chromosome | SO=protein_coding	1			PFIT_1246900.1-p1	transcript=PFIT_1246900.1 | gene=PFIT_1246900 | organism=Plasmodium_falciparum_IT | gene_product=conserved Plasmodium protein, unknown function | transcript_product=conserved Plasmodium protein, unknown function | location=PfIT_12_v3:1892542-1893864(+) | protein_length=440 | sequence_SO=chromosome | SO=protein_coding	Ser/ Thr kinase?	1
			PF3D7_0110600.1-p1	transcript=PF3D7_0110600.1 | gene=PF3D7_0110600 | organism=Plasmodium_falciparum_3D7 | gene_product=phosphatidylinositol-4-phosphate 5-kinase | transcript_product=phosphatidylinositol-4-phosphate 5-kinase | location=Pf3D7_01_v3:405739-412169(+) | protein_length=1710 | sequence_SO=chromosome | SO=protein_coding	1			PFIT_0700800.1-p1	transcript=PFIT_0700800.1 | gene=PFIT_0700800 | organism=Plasmodium_falciparum_IT | gene_product=Plasmodium exported protein, unknown function | transcript_product=Plasmodium exported protein, unknown function | location=PfIT_07_v3:112489-115478(-) | protein_length=940 | sequence_SO=chromosome | SO=protein_coding	Ser/ Thr kinase?	1
								PFIT_0206800.1-p1	transcript=PFIT_0206800.1 | gene=PFIT_0206800 | organism=Plasmodium_falciparum_IT | gene_product=serine repeat antigen 6 | transcript_product=serine repeat antigen 6 | location=PfIT_02_v3:245152-248793(-) | protein_length=1031 | sequence_SO=chromosome | SO=protein_coding		1
		Band_28_3D7
		Band_28_3D7					Band_26_ItG
			PF3D7_0207500.1-p1	transcript=PF3D7_0207500.1 | gene=PF3D7_0207500 | organism=Plasmodium_falciparum_3D7 | gene_product=serine repeat antigen 6 | transcript_product=serine repeat antigen 6 | location=Pf3D7_02_v3:298897-302564(-) | protein_length=1031 | sequence_SO=chromosome | SO=protein_coding	1		Band_26_ItG
			PF3D7_0203000.1-p1	transcript=PF3D7_0203000.1 | gene=PF3D7_0203000 | organism=Plasmodium_falciparum_3D7 | gene_product=repetitive organellar protein, putative | transcript_product=repetitive organellar protein, putative | location=Pf3D7_02_v3:141625-147564(-) | protein_length=1979 | sequence_SO=chromosome | SO=protein_coding	1			PFIT_0206800.1-p1	transcript=PFIT_0206800.1 | gene=PFIT_0206800 | organism=Plasmodium_falciparum_IT | gene_product=serine repeat antigen 6 | transcript_product=serine repeat antigen 6 | location=PfIT_02_v3:245152-248793(-) | protein_length=1031 | sequence_SO=chromosome | SO=protein_coding		1
			PF3D7_0201200.1-p1	transcript=PF3D7_0201200.1 | gene=PF3D7_0201200 | organism=Plasmodium_falciparum_3D7 | gene_product=rifin | transcript_product=rifin | location=Pf3D7_02_v3:63157-64376(+) | protein_length=356 | sequence_SO=chromosome | SO=protein_coding	1
			PF3D7_0113100.1-p1	transcript=PF3D7_0113100.1 | gene=PF3D7_0113100 | organism=Plasmodium_falciparum_3D7 | gene_product=surface-associated interspersed protein 1.1 (SURFIN 1.1) | transcript_product=surface-associated interspersed protein 1.1 (SURFIN 1.1) | location=Pf3D7_01_v3:495244-500076(+) | protein_length=1555 | sequence_SO=chromosome | SO=protein_coding	1		Band_27_ItG
			PF3D7_0113600.1-p1	transcript=PF3D7_0113600.1 | gene=PF3D7_0113600 | organism=Plasmodium_falciparum_3D7 | gene_product=surface-associated interspersed protein 1.2 (SURFIN 1.2), pseudogene | transcript_product=surface-associated interspersed protein 1.2 (SURFIN 1.2), pseudogene | location=Pf3D7_01_v3:512086-517855(+) | protein_length=1893 | sequence_SO=chromosome | SO=protein_coding	1		Band_27_ItG
								PFIT_0206800.1-p1	transcript=PFIT_0206800.1 | gene=PFIT_0206800 | organism=Plasmodium_falciparum_IT | gene_product=serine repeat antigen 6 | transcript_product=serine repeat antigen 6 | location=PfIT_02_v3:245152-248793(-) | protein_length=1031 | sequence_SO=chromosome | SO=protein_coding		1
		Band_29_3D7						PFIT_1319900.1-p1	transcript=PFIT_1319900.1 | gene=PFIT_1319900 | organism=Plasmodium_falciparum_IT | gene_product=conserved Plasmodium protein, unknown function | transcript_product=conserved Plasmodium protein, unknown function | location=PfIT_13_v3:817086-821396(+) | protein_length=1436 | sequence_SO=chromosome | SO=protein_coding	Ser/ Thr kinase?	1
		Band_29_3D7
			PF3D7_0207500.1-p1	transcript=PF3D7_0207500.1 | gene=PF3D7_0207500 | organism=Plasmodium_falciparum_3D7 | gene_product=serine repeat antigen 6 | transcript_product=serine repeat antigen 6 | location=Pf3D7_02_v3:298897-302564(-) | protein_length=1031 | sequence_SO=chromosome | SO=protein_coding	1		Band_28_ItG
			PF3D7_0113100.1-p1	transcript=PF3D7_0113100.1 | gene=PF3D7_0113100 | organism=Plasmodium_falciparum_3D7 | gene_product=surface-associated interspersed protein 1.1 (SURFIN 1.1) | transcript_product=surface-associated interspersed protein 1.1 (SURFIN 1.1) | location=Pf3D7_01_v3:495244-500076(+) | protein_length=1555 | sequence_SO=chromosome | SO=protein_coding	1		Band_28_ItG
			PF3D7_0214600.1-p1	transcript=PF3D7_0214600.1 | gene=PF3D7_0214600 | organism=Plasmodium_falciparum_3D7 | gene_product=serine/threonine protein kinase, putative | transcript_product=serine/threonine protein kinase, putative | location=Pf3D7_02_v3:594196-599340(+) | protein_length=1714 | sequence_SO=chromosome | SO=protein_coding	1			PFIT_1246400.1-p1	transcript=PFIT_1246400.1 | gene=PFIT_1246400 | organism=Plasmodium_falciparum_IT | gene_product=actin I | transcript_product=actin I | location=PfIT_12_v3:1874658-1875788(+) | protein_length=376 | sequence_SO=chromosome | SO=protein_coding		1
								PFIT_0206800.1-p1	transcript=PFIT_0206800.1 | gene=PFIT_0206800 | organism=Plasmodium_falciparum_IT | gene_product=serine repeat antigen 6 | transcript_product=serine repeat antigen 6 | location=PfIT_02_v3:245152-248793(-) | protein_length=1031 | sequence_SO=chromosome | SO=protein_coding		1
		Band_30_3D7						PFIT_1008200.1-p1	transcript=PFIT_1008200.1 | gene=PFIT_1008200 | organism=Plasmodium_falciparum_IT | gene_product=tubulin beta chain | transcript_product=tubulin beta chain | location=PfIT_10_v3:298193-300040(-) | protein_length=445 | sequence_SO=chromosome | SO=protein_coding		1
		Band_30_3D7						PFIT_0533600.1-p1	transcript=PFIT_0533600.1 | gene=PFIT_0533600 | organism=Plasmodium_falciparum_IT | gene_product=conserved Plasmodium protein, unknown function | transcript_product=conserved Plasmodium protein, unknown function | location=PfIT_05_v3:1393895-1399885(+) | protein_length=1577 | sequence_SO=chromosome | SO=protein_coding	Ser/ Thr kinase?/ Arginase?	1
			PF3D7_0207500.1-p1	transcript=PF3D7_0207500.1 | gene=PF3D7_0207500 | organism=Plasmodium_falciparum_3D7 | gene_product=serine repeat antigen 6 | transcript_product=serine repeat antigen 6 | location=Pf3D7_02_v3:298897-302564(-) | protein_length=1031 | sequence_SO=chromosome | SO=protein_coding	1			PFIT_1469200.1-p1	transcript=PFIT_1469200.1 | gene=PFIT_1469200 | organism=Plasmodium_falciparum_IT | gene_product=conserved Plasmodium protein, unknown function | transcript_product=conserved Plasmodium protein, unknown function | location=PfIT_14_v3:2809378-2817385(-) | protein_length=2556 | sequence_SO=chromosome | SO=protein_coding	Ser/ Thr kinase?	1
			PF3D7_0214700.1-p1	transcript=PF3D7_0214700.1 | gene=PF3D7_0214700 | organism=Plasmodium_falciparum_3D7 | gene_product=conserved Plasmodium protein, unknown function | transcript_product=conserved Plasmodium protein, unknown function | location=Pf3D7_02_v3:599829-601712(-) | protein_length=301 | sequence_SO=chromosome | SO=protein_coding	1			PFIT_0317700.1-p1	transcript=PFIT_0317700.1 | gene=PFIT_0317700 | organism=Plasmodium_falciparum_IT | gene_product=CPSF (cleavage and polyadenylation specific factor), subunit A, putative | transcript_product=CPSF (cleavage and polyadenylation specific factor), subunit A, putative | location=PfIT_03_v3:671324-680874(+) | protein_length=2803 | sequence_SO=chromosome | SO=protein_coding		1
			PF3D7_0216300.1-p1	transcript=PF3D7_0216300.1 | gene=PF3D7_0216300 | organism=Plasmodium_falciparum_3D7 | gene_product=conserved Plasmodium protein, unknown function | transcript_product=conserved Plasmodium protein, unknown function | location=Pf3D7_02_v3:670413-674558(+) | protein_length=1381 | sequence_SO=chromosome | SO=protein_coding	1			PFIT_0709100.1-p1	transcript=PFIT_0709100.1 | gene=PFIT_0709100 | organism=Plasmodium_falciparum_IT | gene_product=conserved Plasmodium protein, unknown function | transcript_product=conserved Plasmodium protein, unknown function | location=PfIT_07_v3:492965-501712(+) | protein_length=2915 | sequence_SO=chromosome | SO=protein_coding		1
			PF3D7_0213800.1-p1	transcript=PF3D7_0213800.1 | gene=PF3D7_0213800 | organism=Plasmodium_falciparum_3D7 | gene_product=conserved Plasmodium protein, unknown function | transcript_product=conserved Plasmodium protein, unknown function | location=Pf3D7_02_v3:558585-560594(+) | protein_length=669 | sequence_SO=chromosome | SO=protein_coding	1			PFIT_1350900.1-p1	transcript=PFIT_1350900.1 | gene=PFIT_1350900 | organism=Plasmodium_falciparum_IT | gene_product=inner membrane complex protein 1f, putative | transcript_product=inner membrane complex protein 1f, putative | location=PfIT_13_v3:2010559-2014867(+) | protein_length=1318 | sequence_SO=chromosome | SO=protein_coding	histidine kinase?	1
		Band_31_3D7					Band_29_ItG
		Band_31_3D7					Band_29_ItG
			PF3D7_0207500.1-p1	transcript=PF3D7_0207500.1 | gene=PF3D7_0207500 | organism=Plasmodium_falciparum_3D7 | gene_product=serine repeat antigen 6 | transcript_product=serine repeat antigen 6 | location=Pf3D7_02_v3:298897-302564(-) | protein_length=1031 | sequence_SO=chromosome | SO=protein_coding	1			PFIT_0206800.1-p1	transcript=PFIT_0206800.1 | gene=PFIT_0206800 | organism=Plasmodium_falciparum_IT | gene_product=serine repeat antigen 6 | transcript_product=serine repeat antigen 6 | location=PfIT_02_v3:245152-248793(-) | protein_length=1031 | sequence_SO=chromosome | SO=protein_coding		1
			PF3D7_0216700.1-p1	transcript=PF3D7_0216700.1 | gene=PF3D7_0216700 | organism=Plasmodium_falciparum_3D7 | gene_product=autophagy-related protein 11, putative | transcript_product=autophagy-related protein 11, putative | location=Pf3D7_02_v3:690311-695783(+) | protein_length=1383 | sequence_SO=chromosome | SO=protein_coding	1			PFIT_0930800.1-p1	transcript=PFIT_0930800.1 | gene=PFIT_0930800 | organism=Plasmodium_falciparum_IT | gene_product=peptidyl-prolyl cis-trans isomerase | transcript_product=peptidyl-prolyl cis-trans isomerase | location=PfIT_09_v3:1197605-1200199(-) | protein_length=609 | sequence_SO=chromosome | SO=protein_coding		1
			PF3D7_0203700.1-p1	transcript=PF3D7_0203700.1 | gene=PF3D7_0203700 | organism=Plasmodium_falciparum_3D7 | gene_product=protein MAK16, putative | transcript_product=protein MAK16, putative | location=Pf3D7_02_v3:168682-170136(-) | protein_length=439 | sequence_SO=chromosome | SO=protein_coding	1			PFIT_0628900.1-p1	transcript=PFIT_0628900.1 | gene=PFIT_0628900 | organism=Plasmodium_falciparum_IT | gene_product=CPW-WPC family protein | transcript_product=CPW-WPC family protein | location=PfIT_06_v3:1185514-1187463(-) | protein_length=280 | sequence_SO=chromosome | SO=protein_coding		1
			PF3D7_0113100.1-p1	transcript=PF3D7_0113100.1 | gene=PF3D7_0113100 | organism=Plasmodium_falciparum_3D7 | gene_product=surface-associated interspersed protein 1.1 (SURFIN 1.1) | transcript_product=surface-associated interspersed protein 1.1 (SURFIN 1.1) | location=Pf3D7_01_v3:495244-500076(+) | protein_length=1555 | sequence_SO=chromosome | SO=protein_coding	1			PFIT_1475300.1-p1	transcript=PFIT_1475300.1 | gene=PFIT_1475300 | organism=Plasmodium_falciparum_IT | gene_product=conserved Plasmodium membrane protein, unknown function | transcript_product=conserved Plasmodium membrane protein, unknown function | location=PfIT_14_v3:3045996-3061013(-) | protein_length=4777 | sequence_SO=chromosome | SO=protein_coding		1
								PFIT_1246400.1-p1	transcript=PFIT_1246400.1 | gene=PFIT_1246400 | organism=Plasmodium_falciparum_IT | gene_product=actin I | transcript_product=actin I | location=PfIT_12_v3:1874658-1875788(+) | protein_length=376 | sequence_SO=chromosome | SO=protein_coding		1
		Band_32_3D7
		Band_32_3D7					Band_30_ItG
			PF3D7_0207500.1-p1	transcript=PF3D7_0207500.1 | gene=PF3D7_0207500 | organism=Plasmodium_falciparum_3D7 | gene_product=serine repeat antigen 6 | transcript_product=serine repeat antigen 6 | location=Pf3D7_02_v3:298897-302564(-) | protein_length=1031 | sequence_SO=chromosome | SO=protein_coding	1		Band_30_ItG
			PF3D7_0207600.1-p1	transcript=PF3D7_0207600.1 | gene=PF3D7_0207600 | organism=Plasmodium_falciparum_3D7 | gene_product=serine repeat antigen 5 | transcript_product=serine repeat antigen 5 | location=Pf3D7_02_v3:303593-307027(-) | protein_length=997 | sequence_SO=chromosome | SO=protein_coding	1			PFIT_0206800.1-p1	transcript=PFIT_0206800.1 | gene=PFIT_0206800 | organism=Plasmodium_falciparum_IT | gene_product=serine repeat antigen 6 | transcript_product=serine repeat antigen 6 | location=PfIT_02_v3:245152-248793(-) | protein_length=1031 | sequence_SO=chromosome | SO=protein_coding		1
			PF3D7_0205000.1-p1	transcript=PF3D7_0205000.1 | gene=PF3D7_0205000 | organism=Plasmodium_falciparum_3D7 | gene_product=conserved Plasmodium protein, unknown function | transcript_product=conserved Plasmodium protein, unknown function | location=Pf3D7_02_v3:212982-214508(-) | protein_length=508 | sequence_SO=chromosome | SO=protein_coding	1			PFIT_1246400.1-p1	transcript=PFIT_1246400.1 | gene=PFIT_1246400 | organism=Plasmodium_falciparum_IT | gene_product=actin I | transcript_product=actin I | location=PfIT_12_v3:1874658-1875788(+) | protein_length=376 | sequence_SO=chromosome | SO=protein_coding		1
			PF3D7_0110400.1-p1	transcript=PF3D7_0110400.1 | gene=PF3D7_0110400 | organism=Plasmodium_falciparum_3D7 | gene_product=DNA-directed RNA polymerase II subunit RPB9, putative | transcript_product=DNA-directed RNA polymerase II subunit RPB9, putative | location=Pf3D7_01_v3:393875-394835(-) | protein_length=249 | sequence_SO=chromosome | SO=protein_coding	1			PFIT_1133900.1-p1	transcript=PFIT_1133900.1 | gene=PFIT_1133900 | organism=Plasmodium_falciparum_IT | gene_product=conserved Plasmodium protein, unknown function | transcript_product=conserved Plasmodium protein, unknown function | location=PfIT_11_v3:1219528-1225810(-) | protein_length=2053 | sequence_SO=chromosome | SO=protein_coding		1
			PF3D7_0211500.1-p1	transcript=PF3D7_0211500.1 | gene=PF3D7_0211500 | organism=Plasmodium_falciparum_3D7 | gene_product=GAF domain-related protein, putative | transcript_product=GAF domain-related protein, putative | location=Pf3D7_02_v3:463163-466900(+) | protein_length=1245 | sequence_SO=chromosome | SO=protein_coding	1			PFIT_1350900.1-p1	transcript=PFIT_1350900.1 | gene=PFIT_1350900 | organism=Plasmodium_falciparum_IT | gene_product=inner membrane complex protein 1f, putative | transcript_product=inner membrane complex protein 1f, putative | location=PfIT_13_v3:2010559-2014867(+) | protein_length=1318 | sequence_SO=chromosome | SO=protein_coding		1
								PFIT_1329100.1-p1	transcript=PFIT_1329100.1 | gene=PFIT_1329100 | organism=Plasmodium_falciparum_IT | gene_product=conserved Plasmodium protein, unknown function | transcript_product=conserved Plasmodium protein, unknown function | location=PfIT_13_v3:1229290-1232907(+) | protein_length=1205 | sequence_SO=chromosome | SO=protein_coding	Tyr kinase?/ Ser/ Thr kinase?	1
		End
							Band_31_ItG
							Band_31_ItG
								PFIT_0206800.1-p1	transcript=PFIT_0206800.1 | gene=PFIT_0206800 | organism=Plasmodium_falciparum_IT | gene_product=serine repeat antigen 6 | transcript_product=serine repeat antigen 6 | location=PfIT_02_v3:245152-248793(-) | protein_length=1031 | sequence_SO=chromosome | SO=protein_coding		1
								PFIT_0621900.1-p1	transcript=PFIT_0621900.1 | gene=PFIT_0621900 | organism=Plasmodium_falciparum_IT | gene_product=chorismate synthase | transcript_product=chorismate synthase | location=PfIT_06_v3:871441-873024(-) | protein_length=527 | sequence_SO=chromosome | SO=protein_coding		1
							Band_32_ItG
							Band_32_ItG
								PFIT_0821100.1-p1	transcript=PFIT_0821100.1 | gene=PFIT_0821100 | organism=Plasmodium_falciparum_IT | gene_product=14-3-3 protein | transcript_product=14-3-3 protein | location=PfIT_08_v3:870743-872193(+) | protein_length=262 | sequence_SO=chromosome | SO=protein_coding		2
								PFIT_0206800.1-p1	transcript=PFIT_0206800.1 | gene=PFIT_0206800 | organism=Plasmodium_falciparum_IT | gene_product=serine repeat antigen 6 | transcript_product=serine repeat antigen 6 | location=PfIT_02_v3:245152-248793(-) | protein_length=1031 | sequence_SO=chromosome | SO=protein_coding		1
								PFIT_1123800.1-p1	transcript=PFIT_1123800.1 | gene=PFIT_1123800 | organism=Plasmodium_falciparum_IT | gene_product=dynein heavy chain, putative | transcript_product=dynein heavy chain, putative | location=PfIT_11_v3:811411-827721(+) | protein_length=5253 | sequence_SO=chromosome | SO=protein_coding		1
								PFIT_1229500.1-p1	transcript=PFIT_1229500.1 | gene=PFIT_1229500 | organism=Plasmodium_falciparum_IT | gene_product=myosin D | transcript_product=myosin D | location=PfIT_12_v3:1170447-1177676(-) | protein_length=2268 | sequence_SO=chromosome | SO=protein_coding		1
							End
